# Supplementary material for: Distinct esophageal adenocarcinoma molecular subtype has subtype-specific gene expression and mutation patterns
Source: BMC Genomics. 2018 Oct 24;19:769. doi: 10.1186/s12864-018-5165-0 (PMC6201634; doi:10.1186/s12864-018-5165-0)
Supplement: Supplementary file 1 — Table S1. Clinical features of two EAC molecular subtypes. Table S2. Differentially expressed genes between two EAC molecular subtypes by SAMseq. Table S3. Biological processes annotation of Gene Ontology for differentially expressed genes from SAMseq. Table S4. KEGG Pathway annotation for differentially expressed genes from SAMseq. Table S5. Overlapped genes between subtype I specific genes and chemo-resistant genes. Table S6. The mean number of mutations per case in different EAC subtypes by TCGA exome-seq data. (XLSX 94 kb) [file 12864_2018_5165_MOESM1_ESM.xlsx]

## Sheet: Table s1
Table s1. Clinical features of two EAC molecular subtypes.
Categories		TCGAa						GSE13898						GSE19417
		No. of Patients	Percent (%)	Subtype I	Subtype II	Other adenoa	p value	No. of Patients	Percent (%)	Subtype I	Subtype II	Other adeno	p value	No. of Patients	Percent (%)	Subtype I	Subtype II	p value
Age(year)
	Median							63		62	64	31
	Range							31~84		34~78	43~84	31
Gender							0.8781						0.9115					0.8302
	Male	76	0.863636	25	37	14		65	0.866667	24	40	1		37	0.711538	21	16
	Female	12	0.136364	3	5	4		5	0.0666667	2	3	0		15	0.288462	9	6
	Unknown	0	0	0	0	0		5	0.0666667	1	4	0		0	0	0	0
Country							0.1459
	Netherlands	12	0.136364	1	10	1
	Bulgaria	1	0.0113636	0	1	0
	Canada	9	0.102273	4	5	0
	United States	61	0.693182	22	25	14
	United Kingdom	1	0.0113636	0	1	0
	Ukraine	1	0.0113636	1	0	0
	Brazil	2	0.0227273	0	0	2
	Australia	1	0.0113636	0	0	1
Grade							0.3249						0.5345
	G1	3	0.0340909	2	1	0		0	0	0	0	0
	G2	28	0.318182	9	11	8		47	0.626667	19	27	1
	G3	28	0.318182	7	17	4		21	0.28	7	14	0
	GX	29	0.329545	10	13	6		2	0.0266667	0	2	0
	Unknown	0	0	0	0	0		5	0.0666667	1	4	0
Stage													0.6396
	I							11	0.146667	3	8	0
	IIA							22	0.293333	11	11	0
	IIB							2	0.0266667	1	1	0
	III							7	0.0933333	3	3	1
	Unknown							33	0.44	9	24	0
T													0.0009
	pT0							16	0.213333	7	9	0
	pT1							12	0.16	3	9	0
	pT2							9	0.12	8	1	0
	pT3							16	0.213333	2	13	1
	pT4							3	0.04	3	0	0
	Unknown							19	0.253333	4	15	0
N													0.1995
	pN0							47	0.626667	18	29	0
	pN1							9	0.12	5	3	1
	Unknown							19	0.253333	4	15	0
M													NA
	pM0							55	0.733333	22	32	1
	Unknown							20	0.266667	5	15	0
Alcohol													0.8195
	never							15	0.2	7	7	1
	rarely							1	0.0133333	0	1	0
	occassional							28	0.373333	9	19	0
	frequent							13	0.173333	5	8	0
	often							9	0.12	3	6	0
	past							4	0.0533333	2	2	0
	Unknown							5	0.0666667	1	4	0
Smoking													0.5569
	smoker							16	0.213333	6	10	0
	nonsmoker							20	0.266667	9	10	1
	nonsmoker quit							34	0.453333	11	23	0
	Unknown							5	0.0666667	1	4	0
Radiotherapy							NA
	Radiographic Progressive Disease	1	0.0113636	0	0	1b
	Complete Response	3	0.0340909	0	1	2c
	Unknown	84	0.954545	28	41	15
chemotherapy							0.0833
	Clinical Progressive Disease	3	0.0340909	1	0	2d
	Complete Response	4	0.0454545	0	2	2e
	Unknown	81	0.920455	27	40	14
Differentiation
	Poor													27	0.519231	15	12	0.9488
	Moderate													20	0.384615	12	8
	Well													5	0.0961538	3	2
Positive nodes	(1-21)
	<= 16													31	0.596154	20	11	0.2886
	> 16													3	0.0576923	1	2
	Unknown													18	0.346154	9	9
TP63
	TP63+							28	0.373333	27	0	1	<0.0001
	TP63-							47	0.626667	0	47	0
	a. other adeno are cases with negative Silhouette values
	b. This patient was stated as Radiographic Progressive Disease to radiothearpy and was from Subtype II with negative Silhouette value
	c. These two patients were stated as Complete Response to radiothearpy and were from Subtype II with negative Silhouette value
	d. These two patients were stated as Clinical Progressive Disease to chemothearpy and were from Subtype II with negative Silhouette value
	e. These two patients were stated as Complete Response to chemothearpy and were from Subtype II with negative Silhouette value
"a" lists the samples used from TCGA
Sample	Relapse	Gender	Country	Histologic_diagnosis	Grade	Subtype	Silhouette value	Therapy type	Drug name	Chemo-response
TCGA-Q9-A6FW-01A-31R-A31P-31	primary	MALE	United States	Esophagus Adenocarcinoma NOS	G2	I	0.276956
TCGA-L5-A88T-01A-11R-A354-31	primary	MALE	United States	Esophagus Adenocarcinoma NOS	GX	I	0.268972
TCGA-R6-A6Y0-01B-11R-A336-31	primary	MALE	United States	Esophagus Adenocarcinoma NOS	G2	I	0.268062
TCGA-V5-A7RB-01A-11R-A354-31	primary	MALE	United States	Esophagus Adenocarcinoma NOS	GX	I	0.267382
TCGA-L5-A88Y-01A-11R-A354-31	primary	MALE	United States	Esophagus Adenocarcinoma NOS	GX	I	0.261638
TCGA-L5-A8NW-01A-11R-A37I-31	primary	MALE	United States	Esophagus Adenocarcinoma NOS	GX	I	0.260345
TCGA-R6-A6L4-01A-11R-A31P-31	primary	MALE	United States	Esophagus Adenocarcinoma NOS	G2	I	0.242714
TCGA-L5-A4OE-01A-11R-A260-31	primary	MALE	United States	Esophagus Adenocarcinoma NOS	G2	I	0.241299
TCGA-R6-A6L6-01B-11R-A336-31	primary	MALE	United States	Esophagus Adenocarcinoma NOS	G3	I	0.239475
TCGA-2H-A9GM-01A-11R-A37I-31	primary	MALE	Netherlands	Esophagus Adenocarcinoma NOS	G2	I	0.231928
TCGA-L5-A893-01A-11R-A36D-31	primary	FEMALE	United States	Esophagus Adenocarcinoma NOS	GX	I	0.225238
TCGA-M9-A5M8-01A-11R-A28J-31	primary	MALE	Canada	Esophagus Adenocarcinoma NOS	G2	I	0.223283
TCGA-L5-A4OG-01A-11R-A260-31	primary	FEMALE	United States	Esophagus Adenocarcinoma NOS	G1	I	0.216143
TCGA-R6-A8W8-01B-11R-A37I-31	primary	MALE	United States	Esophagus Adenocarcinoma NOS	G2	I	0.214348
TCGA-R6-A6XQ-01B-11R-A336-31	primary	MALE	United States	Esophagus Adenocarcinoma NOS	G3	I	0.212827
TCGA-S8-A6BV-01A-21R-A31P-31	primary	MALE	United States	Esophagus Adenocarcinoma NOS	G2	I	0.206387	Chemotherapy	FOLFOX	Clinical Progressive Disease
TCGA-X8-AAAR-01A-11R-A406-31	primary	MALE	United States	Esophagus Adenocarcinoma NOS	G1	I	0.201648
TCGA-IG-A4QS-01A-11R-A260-31	primary	MALE	Ukraine	Esophagus Adenocarcinoma NOS	G3	I	0.200773
TCGA-L5-A8NV-01A-11R-A37I-31	primary	MALE	United States	Esophagus Adenocarcinoma NOS	G3	I	0.200359
TCGA-L5-A88V-01A-11R-A354-31	primary	MALE	United States	Esophagus Adenocarcinoma NOS	GX	I	0.197822
TCGA-L5-A4ON-01A-11R-A260-31	primary	MALE	United States	Esophagus Adenocarcinoma NOS	GX	I	0.191359
TCGA-JY-A6FH-01A-11R-A336-31	primary	MALE	Canada	Esophagus Adenocarcinoma NOS	G2	I	0.178121
TCGA-L5-A4OW-01A-11R-A28J-31	primary	FEMALE	United States	Esophagus Adenocarcinoma NOS	GX	I	0.176146
TCGA-JY-A938-01A-11R-A37I-31	primary	MALE	Canada	Esophagus Adenocarcinoma NOS	G3	I	0.173995
TCGA-JY-A93C-01A-11R-A38D-31	primary	MALE	Canada	Esophagus Adenocarcinoma NOS	G3	I	0.128434
TCGA-R6-A6Y2-01B-11R-A336-31	primary	MALE	United States	Esophagus Adenocarcinoma NOS	G3	I	0.108671
TCGA-L5-A8NJ-01A-11R-A36D-31	primary	MALE	United States	Esophagus Adenocarcinoma NOS	GX	I	0.0929839
TCGA-L5-A891-01A-11R-A36D-31	primary	MALE	United States	Esophagus Adenocarcinoma NOS	GX	I	0.0332458
TCGA-JY-A93D-01A-11R-A38D-31	primary	MALE	Canada	Esophagus Adenocarcinoma NOS	G3	II	0.15195	Chemotherapy	Fluorouracil	Complete Response
TCGA-L5-A8NL-01A-12R-A37I-31	primary	MALE	United States	Esophagus Adenocarcinoma NOS	GX	II	0.150816
TCGA-JY-A939-01A-12R-A37I-31	primary	MALE	Canada	Esophagus Adenocarcinoma NOS	G3	II	0.14233
TCGA-L5-A4OJ-01A-11R-A260-31	primary	FEMALE	United States	Esophagus Adenocarcinoma NOS	G3	II	0.126117
TCGA-R6-A6XG-01B-11R-A336-31	primary	MALE	United States	Esophagus Adenocarcinoma NOS	G2	II	0.120302
TCGA-L5-A8NF-01A-11R-A37I-31	primary	MALE	United States	Esophagus Adenocarcinoma NOS	GX	II	0.114148
TCGA-2H-A9GJ-01A-11R-A37I-31	primary	MALE	Netherlands	Esophagus Adenocarcinoma NOS	G2	II	0.108707
TCGA-R6-A8WG-01A-11R-A37I-31	primary	MALE	United States	Esophagus Adenocarcinoma NOS	G3	II	0.105734
TCGA-L5-A8NN-01A-11R-A37I-31	primary	MALE	United States	Esophagus Adenocarcinoma NOS	GX	II	0.105687
TCGA-R6-A8WC-01A-11R-A37I-31	primary	MALE	United States	Esophagus Adenocarcinoma NOS	G2	II	0.102621
TCGA-L5-A4OT-01A-11R-A28J-31	primary	MALE	United States	Esophagus Adenocarcinoma NOS	GX	II	0.100104
TCGA-2H-A9GR-01A-12R-A37I-31	primary	MALE	Netherlands	Esophagus Adenocarcinoma NOS	G2	II	0.0798124
TCGA-L5-A4OF-01A-11R-A260-31	primary	MALE	United States	Esophagus Adenocarcinoma NOS	G3	II	0.0742936
TCGA-ZR-A9CJ-01B-11R-A38D-31	primary	MALE	United Kingdom	Esophagus Adenocarcinoma NOS	G3	II	0.0709799
TCGA-JY-A6FB-01A-11R-A336-31	primary	MALE	Canada	Esophagus Adenocarcinoma NOS	G2	II	0.0682617
TCGA-IG-A7DP-01A-31R-A336-31	primary	FEMALE	Bulgaria	Esophagus Adenocarcinoma NOS	G2	II	0.0681018	Chemotherapy	Carboplatin	Complete Response
TCGA-L5-A4OI-01A-11R-A36D-31	primary	MALE	United States	Esophagus Adenocarcinoma NOS	G2	II	0.0665811
TCGA-2H-A9GG-01A-11R-A37I-31	primary	MALE	Netherlands	Esophagus Adenocarcinoma NOS	G2	II	0.0664818
TCGA-2H-A9GO-01A-11R-A37I-31	primary	MALE	Netherlands	Esophagus Adenocarcinoma NOS	G3	II	0.0652308
TCGA-L5-A4OR-01A-11R-A260-31	primary	MALE	United States	Esophagus Adenocarcinoma NOS	GX	II	0.0652205
TCGA-2H-A9GQ-01A-11R-A37I-31	primary	MALE	Netherlands	Esophagus Adenocarcinoma NOS	G3	II	0.0643525
TCGA-L5-A43E-01A-11R-A24K-31	primary	MALE	United States	Esophagus Adenocarcinoma NOS	GX	II	0.0598704
TCGA-2H-A9GF-01A-11R-A37I-31	primary	MALE	Netherlands	Esophagus Adenocarcinoma NOS	G3	II	0.0596011
TCGA-V5-AASX-01A-11R-A38D-31	primary	MALE	United States	Esophagus Adenocarcinoma NOS	G2	II	0.0594709
TCGA-L5-A43M-01A-11R-A24K-31	primary	FEMALE	United States	Esophagus Adenocarcinoma NOS	GX	II	0.0542203
TCGA-L5-A8NE-01A-11R-A37I-31	primary	MALE	United States	Esophagus Adenocarcinoma NOS	GX	II	0.0524318
TCGA-2H-A9GI-01A-11R-A37I-31	primary	MALE	Netherlands	Esophagus Adenocarcinoma NOS	G2	II	0.0462267
TCGA-2H-A9GL-01A-12R-A37I-31	primary	MALE	Netherlands	Esophagus Adenocarcinoma NOS	G3	II	0.040801
TCGA-R6-A6KZ-01A-11R-A31P-31	primary	MALE	United States	Esophagus Adenocarcinoma NOS	G3	II	0.036926
TCGA-JY-A93E-01A-11R-A37I-31	primary	MALE	Canada	Esophagus Adenocarcinoma NOS	G3	II	0.0328988
TCGA-L5-A8NH-01A-11R-A37I-31	primary	MALE	United States	Esophagus Adenocarcinoma NOS	GX	II	0.0310064
TCGA-L5-A4OX-01A-21R-A28J-31	primary	MALE	United States	Esophagus Adenocarcinoma NOS	GX	II	0.0280653
TCGA-L5-A8NM-01A-11R-A37I-31	primary	FEMALE	United States	Esophagus Adenocarcinoma NOS	GX	II	0.0260535
TCGA-L5-A43C-01A-11R-A24K-31	primary	MALE	United States	Esophagus Adenocarcinoma NOS	GX	II	0.0257254
TCGA-JY-A6F8-01A-11R-A336-31	primary	MALE	Canada	Esophagus Adenocarcinoma NOS	G1	II	0.0245168
TCGA-R6-A6DN-01B-11R-A31P-31	primary	MALE	United States	Esophagus Adenocarcinoma NOS	G3	II	0.0240205
TCGA-L5-A4OS-01A-11R-A28J-31	primary	FEMALE	United States	Esophagus Adenocarcinoma NOS	G3	II	0.022925
TCGA-2H-A9GK-01A-11R-A37I-31	primary	MALE	Netherlands	Esophagus Adenocarcinoma NOS	G3	II	0.0170915
TCGA-L5-A8NI-01A-11R-A37I-31	primary	MALE	United States	Esophagus Adenocarcinoma NOS	G3	II	0.0166487
TCGA-2H-A9GN-01A-11R-A37I-31	primary	MALE	Netherlands	Esophagus Adenocarcinoma NOS	G3	II	0.0155546
TCGA-L5-A4OO-01A-11R-A260-31	primary	MALE	United States	Esophagus Adenocarcinoma NOS	G2	II	0.0104681
TCGA-L5-A8NS-01A-12R-A37I-31	primary	MALE	United States	Esophagus Adenocarcinoma NOS	GX	II	0.00183496
TCGA-V5-A7RE-01A-11R-A354-31	primary	MALE	United States	Esophagus Adenocarcinoma NOS	G2	II	-0.00478918
TCGA-L7-A6VZ-01A-12R-A336-31	primary	MALE	United States	Esophagus Adenocarcinoma NOS	G2	II	-0.00696489	Chemotherapy	Leucovorin Calcium	Complete Response
TCGA-L5-A8NR-01A-11R-A37I-31	primary	FEMALE	United States	Esophagus Adenocarcinoma NOS	GX	II	-0.00929889
TCGA-L5-A4OP-01A-11R-A260-31	primary	FEMALE	United States	Esophagus Adenocarcinoma NOS	G2	II	-0.0121582
TCGA-VR-A8EQ-01A-11R-A36D-31	primary	MALE	Brazil	Esophagus Adenocarcinoma NOS	G2	II	-0.012836	Chemotherapy	Fluorouracil	Complete Response
TCGA-L5-A4OU-01A-11R-A28J-31	primary	MALE	United States	Esophagus Adenocarcinoma NOS	GX	II	-0.0128458
TCGA-L5-A4OQ-01A-11R-A260-31	primary	MALE	United States	Esophagus Adenocarcinoma NOS	GX	II	-0.0245233
TCGA-R6-A6DQ-01B-11R-A31P-31	primary	FEMALE	United States	Esophagus Adenocarcinoma NOS	G3	II	-0.0302903
TCGA-RE-A7BO-01A-11R-A336-31	primary	FEMALE	Australia	Esophagus Adenocarcinoma NOS	G3	II	-0.03857
TCGA-R6-A8W5-01B-11R-A37I-31	primary	MALE	United States	Esophagus Adenocarcinoma NOS	G2	II	-0.0462914	Chemotherapy	Oxaliplatin	Clinical Progressive Disease
TCGA-VR-AA4D-01A-11R-A37I-31	primary	MALE	Brazil	Esophagus Adenocarcinoma NOS	G2	II	-0.0479036	Chemotherapy	Fluorouracil	Clinical Progressive Disease
TCGA-V5-AASW-01A-11R-A406-31	primary	MALE	United States	Esophagus Adenocarcinoma NOS	G3	II	-0.0587517
TCGA-IC-A6RE-01A-11R-A336-31	primary	MALE	United States	Esophagus Adenocarcinoma NOS	G2	II	-0.0601022	Chemotherapy	Epirubicin	[Unknown]
TCGA-L5-A4OH-01A-11R-A260-31	primary	MALE	United States	Esophagus Adenocarcinoma NOS	GX	II	-0.0615254
TCGA-2H-A9GH-01A-11R-A37I-31	primary	MALE	Netherlands	Esophagus Adenocarcinoma NOS	G2	II	-0.0644012
TCGA-L5-A8NT-01A-11R-A37I-31	primary	MALE	United States	Esophagus Adenocarcinoma NOS	GX	II	-0.0720707
TCGA-L5-A8NU-01A-11R-A36D-31	primary	MALE	United States	Esophagus Adenocarcinoma NOS	G3	II	-0.0775735
TCGA-L5-A8NG-01A-11R-A37I-31	primary	MALE	United States	Esophagus Adenocarcinoma NOS	GX	II	-0.0973251

## Sheet: Table s2
Table s2. Differentially expressed genes between two EAC molecular subtypes by SAMseq.
Gene Name | ID	Score(d)	Fold Change(Subtype II/subtype I)	q-value(%)
CLCA4|22802_calculated	-445.2	0.018	0
KRT6C|286887_calculated	-444.55	0.041	0
SPRR2C|6702_calculated	-444.2	0	0
CRNN|49860_calculated	-443.75	0	0
IL36A|27179_calculated	-443.35	0	0
SPRR2E|6704_calculated	-441.6	0.025	0
CALML3|810_calculated	-439.45	0.043	0
SPRR2B|6701_calculated	-439.25	0	0
TMPRSS11A|339967_calculated	-437.1	0	0
KRT78|196374_calculated	-436.95	0.024	0
CLCA2|9635_calculated	-436.75	0.017	0
TMPRSS11D|9407_calculated	-436.5	0.018	0
TMPRSS11B|132724_calculated	-434.1	0	0
A2ML1|144568_calculated	-430.2	0.015	0
IVL|3713_calculated	-429.3	0	0
KRT13|3860_calculated	-428.8	0.099	0
KRT24|192666_calculated	-427.7	0	0
SERPINB13|5275_calculated	-427.6	0	0
SBSN|374897_calculated	-426.75	0.019	0
MUC21|394263_calculated	-426.35	0.009	0
SPINK7|84651_calculated	-425.85	0.041	0
SPRR2A|6700_calculated	-425.7	0.101	0
KRT4|3851_calculated	-424.25	0.061	0
TMPRSS11E|28983_calculated	-424.2	0.019	0
GBP6|163351_calculated	-423	0.05	0
CRCT1|54544_calculated	-420.95	0.022	0
RHCG|51458_calculated	-420.5	0.135	0
SLURP1|57152_calculated	-417.9	0.029	0
FAT2|2196_calculated	-412.15	0.052	0
C10orf99|387695_calculated	-411.35	0	0
LY6D|8581_calculated	-410.35	0.111	0
CAPN14|440854_calculated	-410.3	0.036	0
CAPNS2|84290_calculated	-409.85	0.046	0
BNC1|646_calculated	-409.6	0.029	0
TP63|8626_calculated	-408.05	0.062	0
SPRR1A|6698_calculated	-406.7	0.083	0
HEPHL1|341208_calculated	-406.5	0.139	0
TMPRSS11F|389208_calculated	-404.3	0	0
MIR205HG|642587_calculated	-402.25	0	0
SPRR2D|6703_calculated	-402.15	0.121	0
IL36G|56300_calculated	-401.25	0.045	0
TGM1|7051_calculated	-399.9	0.218	0
CERS3|204219_calculated	-399.05	0.035	0
ADH7|131_calculated	-397.95	0	0
IL36RN|26525_calculated	-397.45	0	0
S100A7A|338324_calculated	-397.1	0	0
PGLYRP3|114771_calculated	-396.65	0.033	0
FAM83C|128876_calculated	-395.1	0.026	0
KRT5|3852_calculated	-392.95	0.054	0
KRT75|9119_calculated	-392.5	0	0
KRT6A|3853_calculated	-390.8	0.136	0
WFDC5|149708_calculated	-389.2	0.019	0
SPRR2F|6705_calculated	-388.95	0.014	0
GSDMC|56169_calculated	-388.25	0.179	0
DHRS9|10170_calculated	-384.85	0.239	0
SERPINB2|5055_calculated	-384.6	0.099	0
RAET1G|353091_calculated	-382.55	0.352	0
FOXN1|8456_calculated	-380.7	0.129	0
SPRR3|6707_calculated	-379.45	0.1	0
FOXE1|2304_calculated	-378.8	0.031	0
ATP12A|479_calculated	-377.2	0.044	0
OTOP3|347741_calculated	-376.75	0.043	0
IRX4|50805_calculated	-376.65	0	0
SCEL|8796_calculated	-376.4	0.135	0
C18orf26|284254_calculated	-375.35	0	0
SPRR1B|6699_calculated	-375.3	0.178	0
KRT14|3861_calculated	-373.5	0.138	0
CWH43|80157_calculated	-372.35	0	0
RAET1E|135250_calculated	-371	0.207	0
PKP1|5317_calculated	-370.2	0.174	0
DSC3|1825_calculated	-369.6	0.106	0
SPRR2G|6706_calculated	-369.1	0	0
GJB6|10804_calculated	-368.3	0.136	0
RNASE7|84659_calculated	-368.1	0.022	0
BC051760|?_calculated	-367.4	0.046	0
MAL|4118_calculated	-366.65	0.261	0
IGFL1|374918_calculated	-365.8	0.032	0
TMEM40|55287_calculated	-365.5	0.041	0
TGM5|9333_calculated	-364.8	0	0
IL20RB|53833_calculated	-364.65	0.338	0
AK056584|?_calculated	-364.25	0.156	0
PLA2G4E|123745_calculated	-363.85	0.139	0
DEFB4A|1673_calculated	-361.05	0.072	0
MUC22|100507679_calculated	-359.9	0	0
TMPRSS11BNL|401136_calculated	-359.1	0	0
GPR78|27201_calculated	-358.55	0	0
S100A12|6283_calculated	-358.5	0.314	0
S100A7|6278_calculated	-358.05	0.119	0
SERPINB3|6317_calculated	-355.7	0.044	0
KLK12|43849_calculated	-354.45	0.064	0
PGLYRP4|57115_calculated	-354.4	0.067	0
SLC39A2|29986_calculated	-354.2	0.038	0
AL832737|?_calculated	-353.05	0.202	0
AK127124|?_calculated	-352.45	0.323	0
KRTDAP|388533_calculated	-351.55	0.077	0
PADI1|29943_calculated	-351.55	0.103	0
PNLIPRP3|119548_calculated	-351.2	0	0
NCCRP1|342897_calculated	-350.15	0.172	0
HCAR2|338442_calculated	-349.75	0.297	0
AK123582|?_calculated	-347.45	0.117	0
SERPINB11|89778_calculated	-344.2	0	0
DSG3|1830_calculated	-343.95	0.072	0
LGALS7|3963_calculated	-343.6	0.069	0
CALML5|51806_calculated	-343.55	0.027	0
HCAR3|8843_calculated	-342.6	0.271	0
C12orf54|121273_calculated	-342	0	0
WNT7A|7476_calculated	-341.85	0.026	0
KLK5|25818_calculated	-341.45	0.04	0
PRSS27|83886_calculated	-341.35	0.255	0
CSTA|1475_calculated	-340.7	0.469	0
ARSF|416_calculated	-340.6	0	0
ENDOU|8909_calculated	-340.3	0.135	0
TGM3|7053_calculated	-339.65	0.139	0
LOC646862|646862_calculated	-339.15	0.12	0
NIPAL4|348938_calculated	-338.85	0.119	0
BNIPL|149428_calculated	-337.65	0.279	0
LCE3E|353145_calculated	-337.55	0	0
ZNF812|729648_calculated	-337.15	0.1	0
FAM25A|643161_calculated	-337.05	0.063	0
ODZ2|57451_calculated	-336.75	0.119	0
LIPK|643414_calculated	-336.7	0	0
BC034636|?_calculated	-334	0	0
IL1A|3552_calculated	-334	0.296	0
LOC100507127|100507127_calculated	-333.35	0.115	0
KLK13|26085_calculated	-332.5	0.202	0
CLDN8|9073_calculated	-329.85	0	0
LYNX1|66004_calculated	-328.8	0.38	0
MIR936|100126326_calculated	-328.75	0.279	0
HES2|54626_calculated	-328.7	0.248	0
KRT16P2|400578_calculated	-328.05	0.03	0
KRT3|3850_calculated	-327.65	0	0
TP53AIP1|63970_calculated	-327.6	0.214	0
GJB5|2709_calculated	-325.75	0.242	0
SOX15|6665_calculated	-325.5	0.355	0
LGALS7B|653499_calculated	-325.45	0.236	0
CDHR1|92211_calculated	-324.7	0.055	0
ZNF750|79755_calculated	-324.6	0.12	0
FGFBP1|9982_calculated	-323.7	0.384	0
ARHGEF4|50649_calculated	-323.65	0.307	0
SCGB1A1|7356_calculated	-323.55	0.077	0
FMO2|2327_calculated	-323.35	0.255	0
GPR87|53836_calculated	-323.15	0.081	0
AK128534|?_calculated	-321.4	0.106	0
AK128153|?_calculated	-320.7	0.321	0
KLK9|284366_calculated	-320.3	0.178	0
BTBD11|121551_calculated	-319.9	0.349	0
IL36B|27177_calculated	-319.55	0	0
SDR9C7|121214_calculated	-319.35	0	0
SNX31|169166_calculated	-318.15	0.105	0
KRT6B|3854_calculated	-317.8	0.267	0
ALDH3B2|222_calculated	-317.05	0.328	0
CXCR2|3579_calculated	-317	0.362	0
SCNN1B|6338_calculated	-316.5	0.128	0
RPTN|126638_calculated	-316.2	0	0
ANXA8L2|244_calculated	-314.95	0.045	0
LCE3D|84648_calculated	-314.15	0	0
NDRG4|65009_calculated	-312.05	0.41	0
ANKRD35|148741_calculated	-311.95	0.346	0
EPGN|255324_calculated	-310.7	0.044	0
USH1G|124590_calculated	-310.6	0	0
GPR115|221393_calculated	-310.45	0.217	0
TPRG1|285386_calculated	-310.15	0.403	0
AX746877|?|1of2_calculated	-308.45	0.227	0
PTHLH|5744_calculated	-307.7	0.388	0
CYP4F22|126410_calculated	-307.6	0.096	0
TPRXL|348825_calculated	-307.55	0.328	0
CPA4|51200_calculated	-307.5	0.088	0
LPAR3|23566_calculated	-307.2	0.093	0
OTOP2|92736_calculated	-306.95	0	0
FAM83A|84985_calculated	-306.85	0.315	0
RNF222|643904_calculated	-306.2	0.08	0
VSIG10L|147645_calculated	-306.2	0.304	0
RGS20|8601_calculated	-305.75	0.3	0
KPRP|448834_calculated	-305.25	0	0
CLDN17|26285_calculated	-304.85	0	0
PPP1R14C|81706_calculated	-303.75	0.215	0
CLCA3P|9629_calculated	-302.7	0.091	0
ADRB2|154_calculated	-302.5	0.506	0
PLCH2|9651_calculated	-300.5	0.43	0
HTR7|3363_calculated	-300	0.161	0
AK310497|?_calculated	-299.55	0.434	0
SPRR4|163778_calculated	-299.35	0	0
POU3F1|5453_calculated	-298.55	0.175	0
FTLP10|100130017_calculated	-298.1	0	0
RAET1L|154064_calculated	-297.7	0.228	0
PCP4L1|654790_calculated	-296.75	0.303	0
CYP24A1|1591_calculated	-296.4	0.135	0
KRT16|3868_calculated	-296	0.4	0
LOC100505839|100505839_calculated	-295.75	0.371	0
FAM83F|113828_calculated	-295.55	0.565	0
SERPINB12|89777_calculated	-294.7	0	0
KRT31|3881_calculated	-294.6	0	0
KRT1|3848_calculated	-294.15	0.158	0
MAB21L3|126868_calculated	-292.75	0.193	0
PGBD5|79605_calculated	-292.75	0.382	0
DMRTA2|63950_calculated	-292.7	0.055	0
CNGA1|1259_calculated	-292.05	0.551	0
DAPL1|92196_calculated	-291.75	0.288	0
BC007817|?_calculated	-289.6	0.146	0
LYPD3|27076_calculated	-288.8	0.411	0
AMTN|401138_calculated	-287.45	0.047	0
ANXA8L1|728113|2of2_calculated	-287.3	0.182	0
WNT7B|7477_calculated	-287.05	0.312	0
GPR110|266977_calculated	-286	0.304	0
LOC100131726|100131726_calculated	-285.1	0.245	0
AK127120|?_calculated	-284.85	0.15	0
SLC10A6|345274_calculated	-284.65	0.447	0
CYP27C1|339761_calculated	-284.35	0.293	0
FADS6|283985_calculated	-284.25	0.034	0
C15orf62|643338_calculated	-283.85	0.506	0
AK093892|?_calculated	-283.7	0.249	0
EPHX3|79852_calculated	-282.25	0.233	0
KLK8|11202_calculated	-282.1	0.201	0
FABP12|646486_calculated	-281.8	0	0
UPK1A|11045_calculated	-281.8	0.125	0
BC041902|?_calculated	-281.65	0	0
CYP4B1|1580_calculated	-278.8	0.356	0
NOD2|64127_calculated	-278.25	0.632	0
BC051708|?_calculated	-277.95	0.404	0
KRT23|25984_calculated	-276.8	0.392	0
AKR1C2|1646_calculated	-276.7	0.395	0
PPP2R2C|5522_calculated	-275.8	0.06	0
ARID5B|84159_calculated	-274.85	0.634	0
WFDC12|128488_calculated	-274.35	0.085	0
BC040308|?_calculated	-274.3	0.163	0
ABCB11|8647_calculated	-273.9	0.328	0
FZD10|11211_calculated	-273.7	0.559	0
TMPRSS13|84000_calculated	-273.2	0.234	0
C1orf177|163747_calculated	-271.7	0.38	0
SPINK8|646424_calculated	-271.45	0	0
TNFSF9|8744_calculated	-271.25	0.404	0
ATP6V0A4|50617_calculated	-271	0.06	0
GRHL3|57822_calculated	-270.7	0.33	0
C9orf169|375791_calculated	-270.3	0.442	0
PLAC2|257000_calculated	-270.1	0.174	0
EREG|2069_calculated	-269.25	0.244	0
PP14571|100130449_calculated	-269.15	0.276	0
FFAR2|2867_calculated	-268.05	0.476	0
CD109|135228_calculated	-267.9	0.451	0
SLC13A4|26266_calculated	-267.85	0.521	0
GJB4|127534_calculated	-267.65	0.327	0
GNAL|2774_calculated	-267.4	0.686	0
DKFZp686N1631|?_calculated	-266.35	0.406	0
MUC15|143662_calculated	-265.9	0.037	0
NEFL|4747_calculated	-265.85	0.12	0
KRT9|3857_calculated	-265.5	0.096	0
XKRX|402415_calculated	-265.4	0.405	0
EFS|10278_calculated	-265.15	0.552	0
SPINK5|11005_calculated	-265	0.408	0
MMP10|4319_calculated	-264.6	0.374	0
TIAM1|7074_calculated	-264.4	0.515	0
GABRE|2564_calculated	-264.35	0.482	0
RGS12|6002_calculated	-263.8	0.769	0
VSNL1|7447_calculated	-262.85	0.355	0
SLC6A11|6538_calculated	-262.1	0	0
ARHGAP27|201176|2of2_calculated	-261.85	0.497	0
IL19|29949_calculated	-261.15	0.157	0
SQRDL|58472_calculated	-261.05	0.793	0
DSG1|1828_calculated	-260.3	0.38	0
IKZF2|22807_calculated	-259.15	0.55	0
SNORA70|26778|1of2_calculated	-259.05	0.157	0
LRRC4|64101_calculated	-258.85	0.624	0
NHLH2|4808_calculated	-258.8	0	0
SYT14L|401135_calculated	-258.8	0	0
PITPNM3|83394_calculated	-256.9	0.491	0
AK301679|?_calculated	-256.05	0	0
KRT15|3866_calculated	-256	0.457	0
KRT16P3|644945_calculated	-255.9	0	0
RN7SK|125050|73of128_calculated	-255.85	0.154	0
RDH16|8608_calculated	-255.55	0.531	0
BC065754|?_calculated	-255.15	0.347	0
BDKRB1|623_calculated	-255.1	0.463	0
IL1F10|84639_calculated	-255	0	0
ARL4D|379_calculated	-254.55	0.434	0
CEACAM3|1084_calculated	-253.85	0.437	0
LYPD2|137797_calculated	-253.75	0.362	0
ULBP2|80328_calculated	-253.65	0.388	0
AX746877|?|2of2_calculated	-253.5	0.33	0
MLIP|90523_calculated	-253.1	0.196	0
FETUB|26998_calculated	-252.95	0	0
NCKAP5|344148_calculated	-252.55	0.499	0
ABCA12|26154_calculated	-252.4	0.292	0
ASPG|374569_calculated	-251.85	0.212	0
PAX9|5083_calculated	-251.85	0.444	0
C15orf52|388115_calculated	-251.75	0.462	0
EVPLL|645027_calculated	-251.75	0.298	0
OTUB2|78990_calculated	-251.55	0.475	0
SNAI2|6591_calculated	-250.85	0.771	0
C3orf74|100128378_calculated	-250.75	0	0
ANXA8L1|728113|1of2_calculated	-250	0	0
AK307246|?_calculated	-248.6	0.613	0
WNT10A|80326_calculated	-248	0.379	0
LGALS9C|654346_calculated	-246.5	0.211	0
ARHGAP40|343578_calculated	-246.2	0.175	0
ARSI|340075_calculated	-245.15	0.497	0
BEAN1|146227_calculated	-245.05	0.351	0
CD164L2|388611_calculated	-245.05	0.355	0
SLC13A5|284111_calculated	-244.95	0.246	0
EDN2|1907_calculated	-244.75	0.282	0
GPR1|2825_calculated	-244.25	0.344	0
SLC2A9|56606_calculated	-243.5	0.702	0
NTRK2|4915_calculated	-243.35	0.319	0
LCE1C|353133_calculated	-243.3	0	0
CST6|1474_calculated	-243.1	0.3	0
CYP4F29P|54055_calculated	-242.95	0.2	0
GGT6|124975_calculated	-242.55	0.567	0
MMP28|79148_calculated	-241.95	0.423	0
SFTPA2|729238_calculated	-241.95	0.19	0
CYP4F3|4051_calculated	-241.65	0.502	0
NOS1|4842_calculated	-241.15	0	0
ALOX15B|247_calculated	-240.95	0.297	0
GYS2|2998_calculated	-240.85	0.22	0
HCG22|285834_calculated	-240.8	0	0
LY6G6C|80740_calculated	-240.6	0.311	0
C1orf110|339512_calculated	-240.45	0.194	0
S1PR5|53637_calculated	-240.25	0.548	0
CIDEA|1149_calculated	-239.05	0	0
LGALS9B|284194_calculated	-238.9	0.267	0
CCNA1|8900_calculated	-238.85	0.151	0
COL7A1|1294_calculated	-238.4	0.712	0
GNA15|2769_calculated	-238.4	0.619	0
IRX3|79191_calculated	-237.95	0.431	0
CAPG|822_calculated	-237.9	0.764	0
AK124308|?_calculated	-237.85	0.131	0
CHL1|10752_calculated	-237.85	0.517	0
ADAD2|161931_calculated	-237.7	0.33	0
CACNA2D3|55799_calculated	-237.6	0.433	0
HEPACAM2|253012_calculated	-236.8	0.221	0
S100A3|6274_calculated	-236.7	0.469	0
KRTAP3-2|83897_calculated	-236.55	0	0
TTC9|23508_calculated	-236.5	0.466	0
TFAP2C|7022_calculated	-236.2	0.321	0
WNT3A|89780_calculated	-235.45	0.49	0
HES5|388585_calculated	-234.8	0.381	0
RBP1|5947_calculated	-234.05	0.413	0
ELOVL4|6785_calculated	-233.65	0.4	0
PLA2G2F|64600_calculated	-233.3	0.162	0
MB|4151_calculated	-232.7	0.174	0
TTC39B|158219_calculated	-231.8	0.775	0
KRT33A|3883_calculated	-231.65	0	0
FAM212A|389119_calculated	-231.35	0.709	0
PADI3|51702_calculated	-231.35	0.155	0
SH2D1B|117157_calculated	-230.8	0.56	0
LYPD5|284348_calculated	-230.75	0.47	0
KIAA1609|57707_calculated	-230.5	0.776	0
IL20|50604_calculated	-230.15	0.309	0
ALOX12B|242_calculated	-229.65	0.552	0.126
SH3GL3|6457_calculated	-229.15	0	0.126
SLC6A15|55117_calculated	-228.95	0	0.126
HS6ST2|90161_calculated	-228.85	0.318	0.126
C16orf74|404550_calculated	-228.45	0.729	0.249
ANKRD65|441869_calculated	-228.25	0.797	0.249
DJ031150|?_calculated	-228.25	0	0.249
MIR149|406941_calculated	-227.75	0	0.249
P2RY2|5029_calculated	-227.25	0.499	0.249
C7orf57|136288_calculated	-226.4	0.354	0.249
GABRP|2568_calculated	-225.7	0.414	0.249
KLK6|5653_calculated	-225.4	0.522	0.249
LIPN|643418_calculated	-225.3	0.222	0.249
DBC1|1620_calculated	-225.15	0.269	0.249
ZNF365|22891_calculated	-225.15	0.355	0.249
KRT42P|284116_calculated	-225.05	0.329	0.249
DNASE1L3|1776_calculated	-224.8	0.589	0.249
DQ591995|?_calculated	-224.75	0.499	0.249
KLF8|11279_calculated	-224.7	0.688	0.249
UNC93A|54346_calculated	-223.65	0.553	0.249
QRFPR|84109_calculated	-222.9	0.285	0.249
BPIFC|254240_calculated	-222.65	0	0.249
SUSD4|55061_calculated	-222.6	0.447	0.249
EPHB6|2051_calculated	-222.4	0.67	0.249
FAM160A1|729830_calculated	-222.3	0.757	0.249
BBOX1|8424_calculated	-222.15	0.491	0.249
B3GNT6|192134_calculated	-221.95	0.466	0.249
RGMA|56963_calculated	-221.7	0.433	0.249
HSPB8|26353_calculated	-221.55	0.573	0.249
CLEC2B|9976_calculated	-221.2	0.485	0.249
LRAT|9227_calculated	-221.05	0.132	0.249
CCDC60|160777_calculated	-220.75	0.197	0.249
ALOX12|239_calculated	-220.25	0.793	0.249
CNGB1|1258_calculated	-220.1	0.243	0.249
CEACAM19|56971_calculated	-220	0.507	0.249
PTPN13|5783_calculated	-219.85	0.45	0.249
PPP1R3C|5507_calculated	-219.6	0.44	0.249
CDH26|60437_calculated	-219.45	0.436	0.249
ALOXE3|59344_calculated	-219	0.448	0.249
BMP7|655_calculated	-218.8	0.513	0.249
GPR157|80045|1of2_calculated	-218.75	0.574	0.249
TEX101|83639_calculated	-218.75	0.111	0.249
S100A2|6273_calculated	-217.8	0.461	0.45
RDX|5962_calculated	-217.5	0.706	0.45
NYAP2|57624_calculated	-217.35	0.141	0.45
ELP2|55250_calculated	-217.3	0.516	0.45
ETV2|2116_calculated	-216.85	0.739	0.45
ACER1|125981_calculated	-216.55	0.282	0.45
MUC4|4585_calculated	-216.4	0.539	0.45
PSCA|8000_calculated	-216.3	0.636	0.45
LGI3|203190_calculated	-216.05	0.25	0.45
TGM6|343641_calculated	-215.95	0	0.45
LOC100628307|100628307_calculated	-215.2	0.53	0.45
PLA2G3|50487_calculated	-213.8	0.265	0.45
TXNL1|9352_calculated	-213.65	0.812	0.45
GPR111|222611_calculated	-213.6	0.279	0.45
SLC18A3|6572_calculated	-213.55	0	0.45
RIMBP2|23504_calculated	-213.15	0.266	0.542
C2orf54|79919_calculated	-212.7	0.607	0.648
FAM115C|285966|1of2_calculated	-211.95	0.699	0.648
FLG|2312_calculated	-211.95	0.358	0.648
CECR2|27443_calculated	-211.9	0.332	0.648
TMEM63C|57156_calculated	-211.85	0.254	0.648
FLG2|388698_calculated	-211.5	0	0.648
IDH3A|3419_calculated	-211.35	0.743	0.648
SLITRK6|84189_calculated	-211.05	0.486	0.648
PTPRZ1|5803_calculated	-210.85	0.361	0.648
SIRPA|140885_calculated	-210.7	0.651	0.648
CCDC162P|221262|2of2_calculated	-210.65	0.573	0.648
GALNT14|79623_calculated	-210.55	0.352	0.648
AEN|64782_calculated	-210.5	0.55	0.648
C10orf116|10974_calculated	-210.3	0.745	0.648
NKX2-8|26257_calculated	-210.25	0	0.648
TRIM7|81786_calculated	-209.75	0.573	0.648
SRPX2|27286_calculated	-209.65	0.586	0.648
FN1|2335_calculated	-209.25	0.796	0.648
NT5DC1|221294_calculated	-209.1	0.527	0.648
LOC728978|728978_calculated	-208.95	0.535	0.648
KCNK7|10089_calculated	-208.35	0.7	0.822
LOC100188947|100188947_calculated	-208.3	0.335	0.822
PALMD|54873_calculated	-208	0.5	0.822
CAST|831_calculated	-207.7	0.901	0.822
GCNT1|2650_calculated	-207.2	0.68	0.822
KLK11|11012_calculated	-207.2	0.633	0.822
ARHGEF37|389337_calculated	-206.85	0.7	0.822
SRRM3|222183_calculated	-206.85	0.48	0.822
CNTN1|1272_calculated	-206.75	0.136	0.822
PLEKHG5|57449_calculated	-206.75	0.764	0.822
KRT2|3849_calculated	-206.7	0	0.822
PPP2R5B|5526_calculated	-206.7	0.897	0.822
SPINK6|404203_calculated	-206.65	0	0.822
NPBWR1|2831_calculated	-206.5	0	0.822
CRNDE|643911_calculated	-205.75	0.5	0.822
NT5C3L|115024_calculated	-205.65	0.497	0.822
SPHK1|8877_calculated	-205.35	0.674	0.822
DSG4|147409_calculated	-205.2	0.201	0.822
EPHA4|2043_calculated	-205.15	0.478	0.822
SLC25A21|89874_calculated	-204.65	0.626	0.822
PARD6G|84552_calculated	-204	0.613	0.983
AK027179|?_calculated	-203.7	0.501	0.983
FAM46B|115572_calculated	-203.65	0.463	0.983
LOC157381|157381_calculated	-203.6	0.24	0.983
RHOV|171177_calculated	-203	0.533	0.983
BC062328|?_calculated	-202.7	0.2	0.983
MYO18A|399687_calculated	-202.65	0.831	1.067
NEFM|4741_calculated	-202.5	0.359	1.162
BC042588|?_calculated	-202.15	1	1.162
FLJ31485|440119_calculated	-202.15	0.546	1.162
LOC645638|645638_calculated	-201.45	0.53	1.162
STATH|6779_calculated	-201.45	0	1.162
TOLLIP|54472_calculated	-200.5	0.763	1.162
CREBZF|58487_calculated	-200.4	0.452	1.162
DUOXA1|90527_calculated	-200.4	0.511	1.162
LOC100131551|100131551_calculated	-200.15	0.417	1.162
NT5C2|22978_calculated	-200.1	0.905	1.162
DLX3|1747_calculated	-199.75	0.192	1.162
ATG9B|285973_calculated	-199.25	0.444	1.229
AK096314|?_calculated	-198.9	0.543	1.309
SLC25A40|55972_calculated	-198.85	0.649	1.309
TEPP|374739_calculated	-198.8	0.49	1.309
AX747544|?_calculated	-198.75	0.492	1.309
ZNF185|7739_calculated	-198.7	0.698	1.309
HOPX|84525_calculated	-198.45	0.739	1.309
TRPV4|59341_calculated	-197.6	0.576	1.309
P2RY1|5028_calculated	-197.1	0.644	1.486
LINC00330|144817_calculated	-197	0.17	1.486
C17orf109|643008_calculated	-196.7	0.552	1.486
SH3D21|79729_calculated	-196.45	0.771	1.486
ADAM23|8745_calculated	-196.2	0.575	1.486
NGFR|4804_calculated	-196.15	0.642	1.486
ZBED2|79413_calculated	-195.7	0.356	1.486
NOX1|27035_calculated	-195.4	0.283	1.486
UPK2|7379_calculated	-195.4	0.254	1.486
COL17A1|1308_calculated	-195	0.687	1.54
NEK9|91754_calculated	-194.9	0.502	1.54
TNIP3|79931_calculated	-194.9	0.68	1.54
DHX37|57647_calculated	-194.85	0.794	1.54
GAS7|8522_calculated	-194.8	0.54	1.54
AIM1L|55057_calculated	-194.4	0.691	1.614
OR7E91P|79315_calculated	-194.4	0.465	1.614
SERTAD1|29950_calculated	-194.35	0.716	1.614
KRT79|338785_calculated	-194.3	0	1.614
ATF1|466_calculated	-194.15	0.497	1.614
GPA33|10223_calculated	-194.1	0.573	1.614
ETV4|2118_calculated	-194.05	0.731	1.614
ADORA2B|136_calculated	-193.95	0.468	1.614
B3GNT8|374907_calculated	-193.95	0.761	1.614
OCA2|4948_calculated	-193.8	0.176	1.614
ANXA2P3|305_calculated	-193.65	0.776	1.614
AF086184|?_calculated	-193.55	0.59	1.676
SH3GLB2|56904_calculated	-193.35	0.829	1.676
ATP13A4|84239_calculated	-193.2	0.492	1.757
SLC6A7|6534_calculated	-192.65	0.35	1.757
E4F1|1877_calculated	-192.55	0.873	1.757
BC033124|?_calculated	-192.45	0.63	1.757
IGLON5|402665_calculated	-192.4	0.492	1.757
SCNN1G|6340_calculated	-192.25	0.185	1.757
HTR3A|3359_calculated	-191.85	0.373	1.823
U3|?|5of12_calculated	-191.75	0	1.906
GOLGA7B|401647_calculated	-191.45	0.731	1.906
MRGPRX3|117195_calculated	-191.2	0	1.906
SP6|80320_calculated	-190.95	0.503	1.906
AX747026|?_calculated	-190.85	0.38	1.906
MPPED2|744_calculated	-190.55	0.608	1.906
OSTF1|26578_calculated	-190.25	0.87	1.906
MINK1|50488_calculated	-190.15	0.89	1.906
MTHFR|4524_calculated	-190.05	0.815	1.906
SCNN1D|6339_calculated	-189.8	0.661	2.043
BC022056|?_calculated	-189.6	0.283	2.043
GNG4|2786_calculated	-189.55	0.313	2.043
LOC285629|285629_calculated	-189.35	0.227	2.043
FAM115C|285966|2of2_calculated	-188.95	0.628	2.043
DAK|26007_calculated	-188.65	0.753	2.043
LOC344887|344887_calculated	-188.6	0.616	2.043
RNF186|54546_calculated	-188.55	0.583	2.1
EYA2|2139_calculated	-188.45	0.531	2.1
LOC283070|283070_calculated	-188.2	0.516	2.171
KLRG2|346689_calculated	-188.15	0.265	2.171
PITX2|5308_calculated	-188.05	0.5	2.171
ASUN|55726_calculated	-187.9	0.568	2.171
DAPP1|27071_calculated	-187.9	0.615	2.171
CYP4F12|66002_calculated	-187.8	0.768	2.171
FAM3D|131177_calculated	-187.7	0.692	2.171
AL831948|?_calculated	-187.4	0.734	2.171
SLAMF9|89886_calculated	-187.35	0.393	2.171
LOC100216001|100216001_calculated	-187.3	0.296	2.171
DQ571917|?_calculated	-187.25	0	2.171
UCN2|90226_calculated	-187.25	0.641	2.171
FAM151A|338094_calculated	-187.1	0.749	2.208
APCDD1|147495_calculated	-186.9	0.715	2.286
DBI|1622_calculated	-186.8	0.897	2.286
KYNU|8942_calculated	-186.7	0.759	2.286
SLCO2B1|11309_calculated	-186.7	0.643	2.286
NAA20|51126_calculated	-186.5	0.881	2.35
PRODH|5625_calculated	-186.4	0.395	2.426
PAOX|196743_calculated	-186.2	0.894	2.426
ABCG4|64137_calculated	-186.15	0.529	2.426
FAM35A|54537_calculated	-186.1	0.509	2.426
GSTP1|2950_calculated	-185.95	0.837	2.426
NFYA|4800_calculated	-185.9	0.844	2.426
KIAA1644|85352_calculated	-185.75	0.514	2.48
PPP2R3B|28227_calculated	-185.65	0.776	2.48
NCS1|23413_calculated	-185.6	0.823	2.48
RAPGEF3|10411_calculated	-185.6	0.78	2.48
SLC24A3|57419_calculated	-185.5	0.506	2.48
ST8SIA6|338596_calculated	-185.4	0.384	2.48
CCL24|6369_calculated	-185	0.51	2.606
TMEM154|201799_calculated	-185	0.732	2.606
STON2|85439_calculated	-184.5	0.57	2.68
FAM84A|151354_calculated	-184.45	0.71	2.68
DQ658414|?_calculated	-184.25	0.719	2.68
KLF6|1316_calculated	-184.2	0.859	2.68
LCE3A|353142_calculated	-184	1	2.68
CRYAB|1410_calculated	-183.8	0.564	2.735
GDPD2|54857_calculated	-183.7	0.532	2.798
IRX6|79190_calculated	-183.65	0	2.798
KLC3|147700_calculated	-183.65	0.485	2.798
C9orf9|11092_calculated	-183.45	0.544	2.798
SFRP2|6423_calculated	-183.4	0.491	2.798
ALOX15|246_calculated	-183.2	0.299	2.798
NEUROG3|50674_calculated	-183.15	0.231	2.798
RASGRP1|10125_calculated	-183.1	0.534	2.927
DQ576800|?_calculated	-183.05	0.354	2.927
XDH|7498_calculated	-182.95	0.643	2.927
ST6GALNAC6|30815_calculated	-182.9	0.83	2.927
Mir_584|?|45of49_calculated	-182.7	1	2.927
CLIC5|53405_calculated	-182.55	0.51	2.978
SHD|56961_calculated	-182.25	0.385	3.049
OSBPL9|114883_calculated	-182.05	0.504	3.049
MDFIC|29969_calculated	-181.8	0.751	3.114
AK123617|?_calculated	-181.75	0.59	3.114
ESRG|790952_calculated	-181.55	0	3.114
DLGAP5|9787_calculated	-181.45	0.582	3.114
AK127555|?_calculated	-181.35	0.607	3.114
SYTL5|94122_calculated	-181.3	0.566	3.163
SPNS3|201305_calculated	-181.05	0.689	3.163
MTNR1A|4543_calculated	-181	0.429	3.163
KRT40|125115_calculated	-180.95	0.324	3.163
C12orf45|121053_calculated	-180.8	0.567	3.163
GALR2|8811_calculated	-180.55	0.507	3.211
AIF1L|83543_calculated	-180.45	0.729	3.211
C9|735_calculated	-180.35	0.323	3.269
PHGR1|644844_calculated	-180.35	0.659	3.269
PSMC4|5704_calculated	-180.2	0.899	3.269
SEMA4A|64218_calculated	-180.15	0.709	3.269
AREG|374_calculated	-179.95	0.73	3.269
TTTY14|83869|2of2_calculated	-179.6	0.214	3.32
KRTAP9-4|85280_calculated	-179.55	0	3.388
AK126334|?_calculated	-179.1	0	3.388
CALB2|794_calculated	-179.1	0.382	3.388
MADCAM1|8174_calculated	-179.05	0.315	3.388
KAZN|23254_calculated	-178.95	0.583	3.388
RNF224|643596_calculated	-178.8	0.433	3.433
CDK5R1|8851_calculated	-178.7	0.729	3.433
C3orf67|200844_calculated	-178.45	0.581	3.495
THSD1|55901_calculated	-178.35	0.868	3.495
INO80C|125476_calculated	-178.25	0.796	3.495
MCC|4163_calculated	-178.2	0.748	3.495
HS3ST3A1|9955_calculated	-178	0.627	3.495
PTPRU|10076_calculated	-178	0.778	3.495
AB231723|?_calculated	-177.9	0.418	3.495
RNF223|401934_calculated	-177.9	0.79	3.495
FGF11|2256_calculated	-177.85	0.706	3.495
C1orf21|81563_calculated	-177.8	0.811	3.495
HRK|8739_calculated	-177.65	0.372	3.581
CDCP1|64866_calculated	-177.6	0.819	3.581
KLK4|9622_calculated	-177.55	0.122	3.581
ARTN|9048_calculated	-177.2	0.643	3.634
SEPT5|5413_calculated	-177.1	0.665	3.688
CLIP4|79745_calculated	-177.05	0.699	3.688
RALB|5899_calculated	-177.05	0.864	3.688
FRMD6|122786_calculated	-176.7	0.544	3.688
GOSR2|9570_calculated	-176.45	0.498	3.817
SH3TC1|54436_calculated	-176.25	0.8	3.817
NOS2|4843_calculated	-176.1	0.393	3.946
KRT74|121391_calculated	-175.85	0	3.946
GGT8P|645367_calculated	-175.75	0.325	3.946
NR_027081|100271831_calculated	-175.55	0.862	3.997
NTF4|4909_calculated	-175.5	0.496	3.997
PTRH2|51651_calculated	-175.4	0.568	4.054
PTPRN2|5799_calculated	-175.2	0.635	4.117
CCDC90B|60492_calculated	-175.15	0.929	4.117
SH3BGRL3|83442_calculated	-175.1	0.805	4.117
RALA|5898_calculated	-175.05	0.854	4.117
TMEM185A|84548|3of3_calculated	-174.95	0.599	4.16
SLC46A2|57864_calculated	-174.9	0.72	4.16
COX6B2|125965_calculated	-174.8	0.628	4.16
ABLIM2|84448_calculated	-174.75	0.542	4.16
FBLN1|2192_calculated	-174.65	0.594	4.16
NEURL|9148_calculated	-174.65	0.517	4.16
CAB39L|81617_calculated	-174.6	0.755	4.16
LOC283553|283553_calculated	-174.6	0.332	4.16
AADACL2|344752_calculated	-174.5	0.139	4.16
CRYM|1428_calculated	-174.4	0.822	4.16
PENK|5179_calculated	-174.3	0.125	4.16
RGSL1|353299_calculated	-174.3	0	4.16
BC031872|?_calculated	-174.2	0.482	4.16
DSC1|1823_calculated	-173.8	0.327	4.212
COL16A1|1307_calculated	-173.35	0.716	4.308
GLI3|2737_calculated	-173.35	0.703	4.308
KLK14|43847_calculated	-173.35	0.542	4.308
SLC5A10|125206_calculated	-173.3	0.864	4.308
EFNA2|1943_calculated	-173.25	0.472	4.308
FAM131C|348487_calculated	-173.25	0.615	4.308
SMCR7L|54471_calculated	-173.15	0.717	4.308
Mir_548|?|69of83_calculated	-172.9	0	4.362
AGPAT4-IT1|79992_calculated	-172.8	0.706	4.422
MIR4497|100616454_calculated	-172.75	0.437	4.482
LOC646627|646627_calculated	-172.45	0.233	4.542
RNLS|55328_calculated	-172.3	0.552	4.542
KRT73|319101_calculated	-172.2	0	4.595
STK24|8428_calculated	-172.15	0.862	4.595
MARCH3|115123_calculated	-172.1	0.568	4.595
C17orf90|339229_calculated	-172	0.902	4.627
LOC728643|728643_calculated	-172	0.467	4.627
TMEM126B|55863_calculated	-172	0.483	4.627
PKIA|5569_calculated	-171.75	0.74	4.752
KLK7|5650_calculated	-171.6	0.725	4.752
PIWIL1|9271_calculated	-171.6	0.262	4.752
LINC00114|400866_calculated	-171.45	0.39	4.847
ANKK1|255239_calculated	-171.4	0.651	4.847
AX747684|?_calculated	-171.4	0.774	4.847
LTB4R|1241_calculated	-171.25	0.821	4.847
FAM55B|120406|2of2_calculated	-171.15	0.223	4.847
LRRC8A|56262_calculated	-171.1	0.882	4.847
TMC1|117531_calculated	-170.75	0.334	4.847
AK056431|?_calculated	-170.5	0.453	5.034
FAIM2|23017_calculated	-170.45	0.559	5.034
C6orf15|29113_calculated	-170.4	0.494	5.034
CCDC74A|90557_calculated	-170.4	0.88	5.034
DEFB4B|100289462_calculated	-170.4	1	5.034
GPR37L1|9283_calculated	-170.4	0.694	5.034

## Sheet: Table s3
Table s3. Biological processes annotation of Gene Ontology for differentially expressed genes from SAMseq.
Category	Term	Count	%	PValue	Genes	List Total	Pop Hits	Pop Total	Fold Enrichment	Bonferroni	Benjamini	FDR
GOTERM_BP_FAT	GO:0007398~ectoderm development	54	1.22923	2.08771e-36	LCE3A, S100A7, LCE3D, TP63, SPINK5, ALOX12B, KLK14, FOXN1, KRT13, GRHL3, SCEL, PTHLH, EREG, CST6, KRT16, KRT15, KRT14, SPRR3, SPRR4, MADCAM1, NGFR, LCE3E, CSTA, KRT6A, KRT6B, SPRR2G, SPRR2F, KRT16P2, SPRR2E, KRT9, COL17A1, KRT5, COL7A1, SPRR2C, SPRR2D, SPRR2A, SPRR2B, TGM1, KRT1, TGM3, KRT2, TGM5, CALML5, POU3F1, IVL, KLK7, KLK5, KRT31, GJB5, SPRR1A, FLG, SPRR1B, LCE1C, BNC1, FOXE1, WNT7A	395	199	13528	9.29345	4.27146e-33	4.27146e-33	3.59898e-33
GOTERM_BP_FAT	GO:0008544~epidermis development	52	1.1837	5.45995e-36	LCE3A, S100A7, LCE3D, TP63, SPINK5, ALOX12B, KLK14, FOXN1, KRT13, GRHL3, SCEL, PTHLH, EREG, CST6, KRT16, KRT15, KRT14, SPRR3, SPRR4, MADCAM1, NGFR, LCE3E, CSTA, SPRR2G, SPRR2F, KRT16P2, SPRR2E, KRT9, COL17A1, KRT5, COL7A1, SPRR2C, SPRR2D, SPRR2A, SPRR2B, TGM1, KRT1, TGM3, KRT2, TGM5, CALML5, POU3F1, IVL, KLK7, KLK5, KRT31, GJB5, SPRR1A, FLG, SPRR1B, LCE1C, BNC1, FOXE1, WNT7A	395	184	13528	9.67881	1.1171e-32	5.58552e-33	9.41232e-33
GOTERM_BP_FAT	GO:0030855~epithelial cell differentiation	39	0.887776	5.26355e-27	LCE3A, S100A7, LCE3D, TP63, SPRR2G, SPRR2F, SPRR2E, SPINK5, KRT5, SPRR2C, SPRR2D, SPRR2A, UPK1A, TGM1, SPRR2B, TGM3, KRT2, KRT3, KRT4, POU3F1, IVL, UPK2, FOXN1, DHRS9, NEUROG3, SCEL, PTHLH, RHCG, EREG, SPRR1A, FLG, LCE1C, SPRR1B, KRT14, SPRR3, SPRR4, MADCAM1, CSTA, LCE3E, BMP7	395	137	13528	9.74946	1.07692e-23	3.58974e-24	9.07377e-24
GOTERM_BP_FAT	GO:0009913~epidermal cell differentiation	27	0.614614	4.00741e-22	LCE3A, S100A7, LCE3D, SPRR2G, SPRR2F, SPRR2E, SPINK5, SPRR2C, SPRR2D, SPRR2A, SPRR2B, TGM1, TGM3, KRT2, POU3F1, IVL, FOXN1, SCEL, EREG, FLG, SPRR1A, LCE1C, SPRR1B, SPRR3, SPRR4, MADCAM1, CSTA, LCE3E	395	72	13528	12.843	8.19917e-19	2.04979e-19	6.90832e-19
GOTERM_BP_FAT	GO:0030216~keratinocyte differentiation	26	0.591851	6.38469e-22	LCE3A, S100A7, LCE3D, SPRR2G, SPRR2F, SPRR2E, SPRR2C, SPRR2D, SPRR2A, SPRR2B, TGM1, KRT2, TGM3, POU3F1, IVL, FOXN1, SCEL, EREG, FLG, SPRR1A, LCE1C, SPRR1B, SPRR3, SPRR4, MADCAM1, CSTA, LCE3E	395	66	13528	13.4917	1.30631e-18	2.61261e-19	1.10065e-18
GOTERM_BP_FAT	GO:0060429~epithelium development	41	0.933303	1.87271e-20	LCE3A, S100A7, LCE3D, TP63, SPRR2G, SPRR2F, SPRR2E, GLI3, SPINK5, RGMA, KRT5, SPRR2C, SPRR2D, SPRR2A, UPK1A, TGM1, SPRR2B, TGM3, KRT2, KRT3, KRT4, POU3F1, IVL, UPK2, FOXN1, DHRS9, NEUROG3, SCEL, PTHLH, RHCG, EREG, SPRR1A, FLG, LCE1C, SPRR1B, KRT14, SPRR3, SPRR4, MADCAM1, CSTA, LCE3E, BMP7	395	227	13528	6.18578	3.83156e-17	6.38594e-18	3.22834e-17
GOTERM_BP_FAT	GO:0031424~keratinization	18	0.409743	1.12045e-15	LCE3A, LCE3D, SPRR2G, SPRR2F, SPRR2E, SPRR2C, SPRR2D, SPRR1A, LCE1C, SPRR1B, SPRR2A, SPRR2B, TGM1, SPRR3, TGM3, KRT2, SPRR4, LCE3E, IVL	395	43	13528	14.3364	2.27152e-12	3.24518e-13	1.90958e-12
GOTERM_BP_FAT	GO:0018149~peptide cross-linking	9	0.204871	4.75565e-07	SPRR1A, SPRR1B, TGM1, TGM3, CSTA, TGM5, TGM6, IVL, FN1	395	26	13528	11.8551	0.000972533	0.000121618	0.000819816
GOTERM_BP_FAT	GO:0045104~intermediate filament cytoskeleton organization	6	0.136581	0.00022064	KRT9, KRT16, KRT14, KRT16P2, KRT3, NEFL, NEFM	395	20	13528	10.2744	0.363314	0.0489268	0.379677
GOTERM_BP_FAT	GO:0006691~leukotriene metabolic process	6	0.136581	0.000357192	ALOX15, ALOXE3, ALOX15B, ALOX12B, CYP4F3, ALOX12	395	22	13528	9.34039	0.518546	0.0704871	0.613976
GOTERM_BP_FAT	GO:0045103~intermediate filament-based process	6	0.136581	0.000357192	KRT9, KRT16, KRT14, KRT16P2, KRT3, NEFL, NEFM	395	22	13528	9.34039	0.518546	0.0704871	0.613976
GOTERM_BP_FAT	GO:0006690~icosanoid metabolic process	8	0.182108	0.000387634	AKR1C2, ALOX15, ALOXE3, ALOX15B, EDN2, ALOX12B, CYP4F3, ALOX12	395	47	13528	5.82946	0.547629	0.0695752	0.666138
GOTERM_BP_FAT	GO:0043449~cellular alkene metabolic process	6	0.136581	0.000445596	ALOX15, ALOXE3, ALOX15B, ALOX12B, CYP4F3, ALOX12	395	23	13528	8.93429	0.598237	0.0731754	0.765383
GOTERM_BP_FAT	GO:0033559~unsaturated fatty acid metabolic process	8	0.182108	0.000645796	AKR1C2, ALOX15, ALOXE3, ALOX15B, EDN2, ALOX12B, CYP4F3, ALOX12	395	51	13528	5.37225	0.733325	0.0966735	1.10746
GOTERM_BP_FAT	GO:0048730~epidermis morphogenesis	6	0.136581	0.000670654	FOXE1, TP63, TGM3, NGFR, WNT7A, KLK14	395	25	13528	8.21954	0.746557	0.0933911	1.14986
GOTERM_BP_FAT	GO:0019932~second-messenger-mediated signaling	17	0.386979	0.00145657	GNA15, ADORA2B, EDN2, SPHK1, NCS1, LPAR3, CXCR2, PTHLH, GNAL, ADRB2, LTB4R, P2RY2, HTR7, P2RY1, GALR2, NOS2, MTNR1A	395	235	13528	2.47752	0.949325	0.180304	2.48149
GOTERM_BP_FAT	GO:0045664~regulation of neuron differentiation	12	0.273162	0.00174868	IRX3, CDK5R1, KLK8, HES5, TIAM1, S1PR5, NTRK2, NGFR, NEUROG3, NEFL, WNT7A, NEFM	395	133	13528	3.09005	0.97215	0.200532	2.97211
GOTERM_BP_FAT	GO:0046456~icosanoid biosynthetic process	6	0.136581	0.00185837	ALOX15, ALOXE3, ALOX15B, EDN2, ALOX12B, ALOX12	395	31	13528	6.62866	0.977758	0.20058	3.15574
GOTERM_BP_FAT	GO:0043450~alkene biosynthetic process	5	0.113817	0.00194072	ALOX15, ALOXE3, ALOX15B, ALOX12B, ALOX12	395	19	13528	9.01266	0.981213	0.198131	3.29338
GOTERM_BP_FAT	GO:0019370~leukotriene biosynthetic process	5	0.113817	0.00194072	ALOX15, ALOXE3, ALOX15B, ALOX12B, ALOX12	395	19	13528	9.01266	0.981213	0.198131	3.29338
GOTERM_BP_FAT	GO:0032536~regulation of cell projection size	3	0.0682905	0.00248944	NEFL, WNT7A, NEFM	395	3	13528	34.2481	0.993902	0.235404	4.20586
GOTERM_BP_FAT	GO:0031133~regulation of axon diameter	3	0.0682905	0.00248944	NEFL, WNT7A, NEFM	395	3	13528	34.2481	0.993902	0.235404	4.20586
GOTERM_BP_FAT	GO:0045109~intermediate filament organization	4	0.0910539	0.00252581	KRT9, KRT14, NEFL, NEFM	395	10	13528	13.6992	0.99434	0.227959	4.26605
GOTERM_BP_FAT	GO:0006636~unsaturated fatty acid biosynthetic process	6	0.136581	0.0028336	ALOX15, ALOXE3, ALOX15B, EDN2, ALOX12B, ALOX12	395	34	13528	6.04378	0.99699	0.24154	4.77401
GOTERM_BP_FAT	GO:0043616~keratinocyte proliferation	4	0.0910539	0.00339845	KLK8, EREG, TP63, KRT2	395	11	13528	12.4539	0.999056	0.271374	5.69964
GOTERM_BP_FAT	GO:0050767~regulation of neurogenesis	13	0.295925	0.00341308	IRX3, KLK8, CDK5R1, NEUROG3, HES5, TIAM1, S1PR5, NTRK2, NGFR, BMP7, WNT7A, NEFL, NEFM	395	166	13528	2.68208	0.999084	0.262239	5.72351
GOTERM_BP_FAT	GO:0008277~regulation of G-protein coupled receptor protein signaling pathway	7	0.159344	0.003497	KLK6, ADRB2, RGS20, RGS12, KLK5, GNG4, KLK14	395	51	13528	4.70072	0.999229	0.258175	5.86027
GOTERM_BP_FAT	GO:0055114~oxidation reduction	32	0.728432	0.00377171	XDH, CYP24A1, ALOXE3, CYP4F22, ADH7, BBOX1, AKR1C2, MTHFR, FMO2, ALOX12B, NOS2, SDR9C7, TXNL1, SQRDL, RNLS, PAOX, NOS1, NOX1, ALDH3B2, HEPHL1, DHRS9, CYP4F12, FADS6, IDH3A, CYP4B1, ALOX15, CYP27C1, ALOX15B, CYP4F3, RDH16, ALOX12, PRODH	395	639	13528	1.71508	0.999561	0.26601	6.30664
GOTERM_BP_FAT	GO:0045110~intermediate filament bundle assembly	3	0.0682905	0.00488292	KRT14, NEFL, NEFM	395	4	13528	25.6861	0.999955	0.319678	8.092
GOTERM_BP_FAT	GO:0007190~activation of adenylate cyclase activity	7	0.159344	0.00510796	PTHLH, GNAL, ADRB2, ADORA2B, HTR7, GALR2, NTRK2	395	55	13528	4.35885	0.999972	0.321629	8.44964
GOTERM_BP_FAT	GO:0045762~positive regulation of adenylate cyclase activity	7	0.159344	0.00558385	PTHLH, GNAL, ADRB2, ADORA2B, HTR7, GALR2, NTRK2	395	56	13528	4.28101	0.999989	0.335794	9.20164
GOTERM_BP_FAT	GO:0010579~positive regulation of adenylate cyclase activity by G-protein signaling pathway	6	0.136581	0.00581171	PTHLH, GNAL, ADRB2, ADORA2B, HTR7, GALR2	395	40	13528	5.13722	0.999993	0.33716	9.55963
GOTERM_BP_FAT	GO:0010578~regulation of adenylate cyclase activity involved in G-protein signaling	6	0.136581	0.00581171	PTHLH, GNAL, ADRB2, ADORA2B, HTR7, GALR2	395	40	13528	5.13722	0.999993	0.33716	9.55963
GOTERM_BP_FAT	GO:0007189~activation of adenylate cyclase activity by G-protein signaling pathway	6	0.136581	0.00581171	PTHLH, GNAL, ADRB2, ADORA2B, HTR7, GALR2	395	40	13528	5.13722	0.999993	0.33716	9.55963
GOTERM_BP_FAT	GO:0031281~positive regulation of cyclase activity	7	0.159344	0.00609135	PTHLH, GNAL, ADRB2, ADORA2B, HTR7, GALR2, NTRK2	395	57	13528	4.20591	0.999996	0.340782	9.99717
GOTERM_BP_FAT	GO:0009611~response to wounding	27	0.614614	0.00653398	C9, TOLLIP, CXCR2, BDKRB1, CCL24, LTB4R, P2RY1, KRT1, SOX15, SCNN1G, SCNN1B, NEFL, IL1A, FN1, KLK6, KLF6, KLK8, NOX1, GRHL3, S100A12, ALOX15, IL20RB, EREG, SERPINB2, SPRR3, ANXA8L2, NGFR	395	530	13528	1.74471	0.999999	0.351217	10.6856
GOTERM_BP_FAT	GO:0051349~positive regulation of lyase activity	7	0.159344	0.00720584	PTHLH, GNAL, ADRB2, ADORA2B, HTR7, GALR2, NTRK2	395	59	13528	4.06333	1	0.370224	11.7212
GOTERM_BP_FAT	GO:0019748~secondary metabolic process	8	0.182108	0.00808178	KYNU, LRAT, RBP1, NOX1, DHRS9, ADH7, IDH3A, OCA2	395	79	13528	3.46816	1	0.39535	13.0543
GOTERM_BP_FAT	GO:0006633~fatty acid biosynthetic process	8	0.182108	0.00808178	ALOX15, ALOXE3, ELOVL4, ALOX15B, EDN2, ALOX12B, FADS6, ALOX12	395	79	13528	3.46816	1	0.39535	13.0543
GOTERM_BP_FAT	GO:0042060~wound healing	13	0.295925	0.0101908	KLK6, KLF6, C9, EREG, P2RY1, SERPINB2, SPRR3, SOX15, GRHL3, ANXA8L2, SCNN1G, SCNN1B, FN1	395	191	13528	2.33102	1	0.46011	16.1867
GOTERM_BP_FAT	GO:0051960~regulation of nervous system development	13	0.295925	0.0105946	IRX3, KLK8, CDK5R1, NEUROG3, HES5, TIAM1, S1PR5, NTRK2, NGFR, BMP7, WNT7A, NEFL, NEFM	395	192	13528	2.31888	1	0.46347	16.7742
GOTERM_BP_FAT	GO:0007155~cell adhesion	32	0.728432	0.0134625	CLDN8, CLDN17, CDK5R1, SLURP1, LYPD3, AMTN, CRNN, COL17A1, LY6D, COL7A1, FAT2, CDH26, FN1, CLCA2, ADAM23, CDHR1, LGALS7, EFS, PTPRU, COL16A1, SIRPA, MUC4, LGALS7B, DSG4, HES5, PKP1, DSG3, DSG1, DSC3, CNTN1, DSC1, MADCAM1, CHL1	395	700	13528	1.56563	1	0.537133	20.8364
GOTERM_BP_FAT	GO:0022610~biological adhesion	32	0.728432	0.0134991	CLDN8, CLDN17, CDK5R1, SLURP1, LYPD3, AMTN, CRNN, COL17A1, LY6D, COL7A1, FAT2, CDH26, FN1, CLCA2, ADAM23, CDHR1, LGALS7, EFS, PTPRU, COL16A1, SIRPA, MUC4, LGALS7B, DSG4, HES5, PKP1, DSG3, DSG1, DSC3, CNTN1, DSC1, MADCAM1, CHL1	395	701	13528	1.56339	1	0.528364	20.8871
GOTERM_BP_FAT	GO:0048015~phosphoinositide-mediated signaling	8	0.182108	0.0141923	GNA15, LTB4R, P2RY2, EDN2, P2RY1, NCS1, LPAR3, CXCR2	395	88	13528	3.11346	1	0.536809	21.8399
GOTERM_BP_FAT	GO:0031344~regulation of cell projection organization	8	0.182108	0.0150314	KLK8, TIAM1, NTRK2, RALA, NGFR, NEFL, WNT7A, NEFM	395	89	13528	3.07848	1	0.54822	22.979
GOTERM_BP_FAT	GO:0010975~regulation of neuron projection development	7	0.159344	0.0160841	KLK8, TIAM1, NTRK2, NGFR, NEFL, WNT7A, NEFM	395	70	13528	3.42481	1	0.563685	24.3858
GOTERM_BP_FAT	GO:0032689~negative regulation of interferon-gamma production	3	0.0682905	0.0161256	NOD2, IL20RB, SCGB1A1	395	7	13528	14.6778	1	0.555704	24.4407
GOTERM_BP_FAT	GO:0042742~defense response to bacterium	9	0.204871	0.0165625	WFDC12, NOD2, PGLYRP4, S100A7, RNASE7, PGLYRP3, NOS2, DEFB4A, S100A12	395	112	13528	2.75208	1	0.556735	25.0171
GOTERM_BP_FAT	GO:0031069~hair follicle morphogenesis	4	0.0910539	0.0167979	FOXE1, TP63, TGM3, NGFR	395	19	13528	7.21013	1	0.553383	25.3258
GOTERM_BP_FAT	GO:0060284~regulation of cell development	13	0.295925	0.017048	IRX3, KLK8, CDK5R1, NEUROG3, HES5, TIAM1, S1PR5, NTRK2, NGFR, BMP7, WNT7A, NEFL, NEFM	395	205	13528	2.17183	1	0.550477	25.6526
GOTERM_BP_FAT	GO:0007200~activation of phospholipase C activity by G-protein coupled receptor protein signaling pathway coupled to IP3 second messenger	6	0.136581	0.0173033	GNA15, LTB4R, P2RY2, P2RY1, LPAR3, CXCR2	395	52	13528	3.9517	1	0.547791	25.9848
GOTERM_BP_FAT	GO:0007187~G-protein signaling, coupled to cyclic nucleotide second messenger	9	0.204871	0.0191284	PTHLH, GNAL, ADRB2, ADORA2B, HTR7, GALR2, LPAR3, NOS2, MTNR1A	395	115	13528	2.68029	1	0.576432	28.3192
GOTERM_BP_FAT	GO:0010575~positive regulation vascular endothelial growth factor production	3	0.0682905	0.0210904	ADORA2B, NOX1, IL1A	395	8	13528	12.843	1	0.604626	30.7511
GOTERM_BP_FAT	GO:0051241~negative regulation of multicellular organismal process	11	0.250398	0.0218491	ADRB2, KLK8, NOD2, IL20RB, ADORA2B, STATH, KRT1, CIDEA, NGFR, SCGB1A1, ANXA2P3	395	164	13528	2.29713	1	0.610014	31.6706
GOTERM_BP_FAT	GO:0007223~Wnt receptor signaling pathway, calcium modulating pathway	4	0.0910539	0.0220908	WNT10A, WNT7B, WNT3A, WNT7A	395	21	13528	6.52345	1	0.606527	31.961
GOTERM_BP_FAT	GO:0048812~neuron projection morphogenesis	13	0.295925	0.0222864	KLK8, CDK5R1, PTPRZ1, WNT3A, EFNA2, NKX2-8, GAS7, EPHA4, NGFR, SLITRK6, BMP7, NEFL, ETV4	395	213	13528	2.09026	1	0.602387	32.1953
GOTERM_BP_FAT	GO:0030030~cell projection organization	19	0.432506	0.0225411	NEURL, KLK8, CDK5R1, PTPRZ1, EFNA2, WNT3A, NKX2-8, LPAR3, RDX, GAS7, EPHA4, CLIC5, GALR2, CAPG, NGFR, SLITRK6, BMP7, NEFL, ETV4	395	368	13528	1.76824	1	0.599341	32.4992
GOTERM_BP_FAT	GO:0050770~regulation of axonogenesis	6	0.136581	0.024801	KLK8, TIAM1, NGFR, NEFL, WNT7A, NEFM	395	57	13528	3.60506	1	0.627727	35.1395
GOTERM_BP_FAT	GO:0010574~regulation of vascular endothelial growth factor production	3	0.0682905	0.0265999	ADORA2B, NOX1, IL1A	395	9	13528	11.416	1	0.646815	37.1715
GOTERM_BP_FAT	GO:0042572~retinol metabolic process	3	0.0682905	0.0265999	LRAT, RBP1, DHRS9	395	9	13528	11.416	1	0.646815	37.1715
GOTERM_BP_FAT	GO:0016045~detection of bacterium	3	0.0682905	0.0265999	NOD2, PGLYRP4, PGLYRP3	395	9	13528	11.416	1	0.646815	37.1715
GOTERM_BP_FAT	GO:0001523~retinoid metabolic process	4	0.0910539	0.0281882	LRAT, RBP1, DHRS9, ADH7	395	23	13528	5.95619	1	0.661544	38.9155
GOTERM_BP_FAT	GO:0016101~diterpenoid metabolic process	4	0.0910539	0.0281882	LRAT, RBP1, DHRS9, ADH7	395	23	13528	5.95619	1	0.661544	38.9155
GOTERM_BP_FAT	GO:0016042~lipid catabolic process	11	0.250398	0.0301721	CYP24A1, LIPK, PLCH2, LIPN, ACER1, SPHK1, ASPG, PLA2G3, PLA2G4E, PLA2G2F, PNLIPRP3	395	173	13528	2.17762	1	0.680079	41.03
GOTERM_BP_FAT	GO:0045745~positive regulation of G-protein coupled receptor protein signaling pathway	3	0.0682905	0.0326185	KLK6, KLK5, KLK14	395	10	13528	10.2744	1	0.702282	43.5424
GOTERM_BP_FAT	GO:0001942~hair follicle development	5	0.113817	0.0332263	FOXE1, TP63, TGM3, NGFR, SPINK5	395	42	13528	4.07715	1	0.70267	44.1508
GOTERM_BP_FAT	GO:0022405~hair cycle process	5	0.113817	0.0332263	FOXE1, TP63, TGM3, NGFR, SPINK5	395	42	13528	4.07715	1	0.70267	44.1508
GOTERM_BP_FAT	GO:0022404~molting cycle process	5	0.113817	0.0332263	FOXE1, TP63, TGM3, NGFR, SPINK5	395	42	13528	4.07715	1	0.70267	44.1508
GOTERM_BP_FAT	GO:0050680~negative regulation of epithelial cell proliferation	4	0.0910539	0.0350853	EREG, KRT5, NKX2-8, KRT4	395	25	13528	5.4797	1	0.716317	45.9735
GOTERM_BP_FAT	GO:0006721~terpenoid metabolic process	4	0.0910539	0.0350853	LRAT, RBP1, DHRS9, ADH7	395	25	13528	5.4797	1	0.716317	45.9735
GOTERM_BP_FAT	GO:0045840~positive regulation of mitosis	4	0.0910539	0.0350853	EREG, EPGN, DLGAP5, IL1A	395	25	13528	5.4797	1	0.716317	45.9735
GOTERM_BP_FAT	GO:0051785~positive regulation of nuclear division	4	0.0910539	0.0350853	EREG, EPGN, DLGAP5, IL1A	395	25	13528	5.4797	1	0.716317	45.9735
GOTERM_BP_FAT	GO:0042633~hair cycle	5	0.113817	0.0358218	FOXE1, TP63, TGM3, NGFR, SPINK5	395	43	13528	3.98234	1	0.717767	46.68
GOTERM_BP_FAT	GO:0042303~molting cycle	5	0.113817	0.0358218	FOXE1, TP63, TGM3, NGFR, SPINK5	395	43	13528	3.98234	1	0.717767	46.68
GOTERM_BP_FAT	GO:0019935~cyclic-nucleotide-mediated signaling	9	0.204871	0.0362936	PTHLH, GNAL, ADRB2, ADORA2B, HTR7, GALR2, LPAR3, NOS2, MTNR1A	395	130	13528	2.37102	1	0.716524	47.128
GOTERM_BP_FAT	GO:0031175~neuron projection development	14	0.318689	0.03707	CDK5R1, KLK8, PTPRZ1, EFNA2, WNT3A, NKX2-8, GAS7, EPHA4, GALR2, NGFR, SLITRK6, BMP7, NEFL, ETV4	395	256	13528	1.87294	1	0.718324	47.8576
GOTERM_BP_FAT	GO:0016053~organic acid biosynthetic process	10	0.227635	0.0376219	ALOX15, KYNU, ALOXE3, ELOVL4, ALOX15B, EDN2, ALOX12B, FADS6, ALOX12, PRODH	395	155	13528	2.20955	1	0.717896	48.3704
GOTERM_BP_FAT	GO:0046394~carboxylic acid biosynthetic process	10	0.227635	0.0376219	ALOX15, KYNU, ALOXE3, ELOVL4, ALOX15B, EDN2, ALOX12B, FADS6, ALOX12, PRODH	395	155	13528	2.20955	1	0.717896	48.3704
GOTERM_BP_FAT	GO:0022604~regulation of cell morphogenesis	9	0.204871	0.037717	KLK8, TIAM1, PALMD, NGFR, NEFL, GAS7, WNT7A, NEFM, FN1	395	131	13528	2.35292	1	0.713094	48.4582
GOTERM_BP_FAT	GO:0048729~tissue morphogenesis	11	0.250398	0.0380373	RGMA, EYA2, WNT3A, FOXE1, TP63, TGM3, NGFR, BMP7, WNT7A, GLI3, KLK14	395	180	13528	2.09294	1	0.710539	48.7531
GOTERM_BP_FAT	GO:0007202~activation of phospholipase C activity	6	0.136581	0.0406218	GNA15, LTB4R, P2RY2, P2RY1, LPAR3, CXCR2	395	65	13528	3.16136	1	0.728921	51.0756
GOTERM_BP_FAT	GO:0010863~positive regulation of phospholipase C activity	6	0.136581	0.0406218	GNA15, LTB4R, P2RY2, P2RY1, LPAR3, CXCR2	395	65	13528	3.16136	1	0.728921	51.0756
GOTERM_BP_FAT	GO:0048667~cell morphogenesis involved in neuron differentiation	12	0.273162	0.0426065	EPHA4, CDK5R1, PTPRZ1, EFNA2, CLIC5, WNT3A, NKX2-8, NGFR, BMP7, SLITRK6, NEFL, ETV4	395	209	13528	1.9664	1	0.740699	52.7914
GOTERM_BP_FAT	GO:0032101~regulation of response to external stimulus	10	0.227635	0.043112	ADRB2, KLK8, IL20RB, ADORA2B, EDN2, HOPX, KRT1, SCGB1A1, ANXA2P3, IL20	395	159	13528	2.15397	1	0.739655	53.2193
GOTERM_BP_FAT	GO:0048732~gland development	9	0.204871	0.043784	PTHLH, XDH, NEURL, ALOX15B, WNT3A, FOXE1, TP63, BMP7, GLI3	395	135	13528	2.28321	1	0.740005	53.7824
GOTERM_BP_FAT	GO:0006800~oxygen and reactive oxygen species metabolic process	6	0.136581	0.0453478	CRYAB, FMO2, IL19, NOX1, NOS2, ALOX12	395	67	13528	3.06699	1	0.74744	55.0682
GOTERM_BP_FAT	GO:0045087~innate immune response	9	0.204871	0.0487345	KYNU, NOD2, C9, PGLYRP4, S100A7, RNASE7, PGLYRP3, KRT1, NOS2	395	138	13528	2.23357	1	0.767838	57.7383
GOTERM_BP_FAT	GO:0010518~positive regulation of phospholipase activity	6	0.136581	0.0503886	GNA15, LTB4R, P2RY2, P2RY1, LPAR3, CXCR2	395	69	13528	2.9781	1	0.774606	58.9874
GOTERM_BP_FAT	GO:0043588~skin development	4	0.0910539	0.0512209	KRT9, TP63, NGFR, WNT7A	395	29	13528	4.72388	1	0.775556	59.6027
GOTERM_BP_FAT	GO:0042490~mechanoreceptor differentiation	4	0.0910539	0.0512209	HES5, USH1G, CLIC5, NTRK2	395	29	13528	4.72388	1	0.775556	59.6027
GOTERM_BP_FAT	GO:0030856~regulation of epithelial cell differentiation	4	0.0910539	0.0512209	XDH, ALOX15B, TP63, IL20	395	29	13528	4.72388	1	0.775556	59.6027
GOTERM_BP_FAT	GO:0000904~cell morphogenesis involved in differentiation	13	0.295925	0.0539579	EPHA4, CDK5R1, PTPRZ1, EFNA2, CLIC5, WNT3A, NKX2-8, NGFR, BMP7, SLITRK6, NEFL, ETV4, FN1	395	244	13528	1.82469	1	0.788732	61.5653
GOTERM_BP_FAT	GO:0030182~neuron differentiation	20	0.45527	0.0545472	KLK8, CDK5R1, PTPRZ1, USH1G, EFNA2, WNT3A, NKX2-8, GAS7, GLI3, EPHA4, HES5, CLIC5, GALR2, NTRK2, NGFR, BMP7, SLITRK6, WNT7A, NEFL, ETV4	395	438	13528	1.56384	1	0.787932	61.9759
GOTERM_BP_FAT	GO:0048858~cell projection morphogenesis	13	0.295925	0.0552758	KLK8, CDK5R1, PTPRZ1, WNT3A, EFNA2, NKX2-8, GAS7, EPHA4, NGFR, SLITRK6, BMP7, NEFL, ETV4	395	245	13528	1.81725	1	0.788007	62.4779
GOTERM_BP_FAT	GO:0010517~regulation of phospholipase activity	6	0.136581	0.0557452	GNA15, LTB4R, P2RY2, P2RY1, LPAR3, CXCR2	395	71	13528	2.89421	1	0.786511	62.798
GOTERM_BP_FAT	GO:0007409~axonogenesis	11	0.250398	0.0562171	EPHA4, CDK5R1, PTPRZ1, EFNA2, WNT3A, NKX2-8, NGFR, BMP7, SLITRK6, NEFL, ETV4	395	193	13528	1.95196	1	0.785061	63.1172
GOTERM_BP_FAT	GO:0043163~cell envelope organization	2	0.045527	0.0574034	TGM1, TGM3	395	2	13528	34.2481	1	0.787896	63.9083
GOTERM_BP_FAT	GO:0045229~external encapsulating structure organization	2	0.045527	0.0574034	TGM1, TGM3	395	2	13528	34.2481	1	0.787896	63.9083
GOTERM_BP_FAT	GO:0007499~ectoderm and mesoderm interaction	2	0.045527	0.0574034	TP63, SNAI2	395	2	13528	34.2481	1	0.787896	63.9083
GOTERM_BP_FAT	GO:0016337~cell-cell adhesion	14	0.318689	0.0610359	CLDN8, CLDN17, CDK5R1, CDHR1, LGALS7, PTPRU, CRNN, LGALS7B, DSG4, DSG3, FAT2, DSG1, DSC3, DSC1, CDH26	395	276	13528	1.73722	1	0.804276	66.2324
GOTERM_BP_FAT	GO:0045744~negative regulation of G-protein coupled receptor protein signaling pathway	3	0.0682905	0.0611219	ADRB2, RGS12, KLK14	395	14	13528	7.33888	1	0.800712	66.2857
GOTERM_BP_FAT	GO:0045761~regulation of adenylate cyclase activity	7	0.159344	0.0612524	PTHLH, GNAL, ADRB2, ADORA2B, HTR7, GALR2, NTRK2	395	96	13528	2.49726	1	0.797416	66.3664
GOTERM_BP_FAT	GO:0051094~positive regulation of developmental process	14	0.318689	0.063682	IRX3, ADRB2, WNT7B, TIAM1, SPHK1, HOPX, NEUROG3, NGFR, BMP7, GLI3, NEFL, WNT7A, IL1A, IL20	395	278	13528	1.72472	1	0.806367	67.8359
GOTERM_BP_FAT	GO:0006631~fatty acid metabolic process	11	0.250398	0.0649313	AKR1C2, ALOX15, ALOXE3, ELOVL4, ALOX15B, EDN2, ALOX12B, ADH7, CYP4F3, FADS6, ALOX12	395	198	13528	1.90267	1	0.808893	68.5677
GOTERM_BP_FAT	GO:0006766~vitamin metabolic process	6	0.136581	0.0674054	CYP24A1, KYNU, LRAT, RBP1, DHRS9, BBOX1	395	75	13528	2.73985	1	0.817272	69.971
GOTERM_BP_FAT	GO:0060193~positive regulation of lipase activity	6	0.136581	0.0674054	GNA15, LTB4R, P2RY2, P2RY1, LPAR3, CXCR2	395	75	13528	2.73985	1	0.817272	69.971
GOTERM_BP_FAT	GO:0031279~regulation of cyclase activity	7	0.159344	0.0689886	PTHLH, GNAL, ADRB2, ADORA2B, HTR7, GALR2, NTRK2	395	99	13528	2.42158	1	0.821051	70.8379
GOTERM_BP_FAT	GO:0006775~fat-soluble vitamin metabolic process	4	0.0910539	0.0703204	CYP24A1, LRAT, RBP1, DHRS9	395	33	13528	4.15129	1	0.823548	71.5487
GOTERM_BP_FAT	GO:0032990~cell part morphogenesis	13	0.295925	0.0714682	KLK8, CDK5R1, PTPRZ1, WNT3A, EFNA2, NKX2-8, GAS7, EPHA4, NGFR, SLITRK6, BMP7, NEFL, ETV4	395	256	13528	1.73916	1	0.825149	72.1482
GOTERM_BP_FAT	GO:0048666~neuron development	16	0.364216	0.0719965	KLK8, CDK5R1, PTPRZ1, EFNA2, WNT3A, NKX2-8, GAS7, EPHA4, CLIC5, GALR2, NTRK2, NGFR, SLITRK6, BMP7, NEFL, ETV4	395	339	13528	1.61643	1	0.823993	72.4201
GOTERM_BP_FAT	GO:0007267~cell-cell signaling	25	0.569087	0.0725847	TOLLIP, EFNA2, WNT3A, FGF11, TP63, LPAR3, CCL24, GALR2, TRPV4, HTR3A, FGFBP1, KLK8, NOS1, NPBWR1, DLGAP5, TNFSF9, SNAI2, PTHLH, WNT7B, EREG, HTR7, NTRK2, TFAP2C, AREG, WNT7A	395	600	13528	1.427	1	0.823121	72.7199
GOTERM_BP_FAT	GO:0010769~regulation of cell morphogenesis involved in differentiation	6	0.136581	0.0737058	KLK8, TIAM1, NGFR, NEFL, WNT7A, NEFM	395	77	13528	2.66868	1	0.824574	73.2828
GOTERM_BP_FAT	GO:0051339~regulation of lyase activity	7	0.159344	0.0744465	PTHLH, GNAL, ADRB2, ADORA2B, HTR7, GALR2, NTRK2	395	101	13528	2.37363	1	0.824374	73.6488
GOTERM_BP_FAT	GO:0030817~regulation of cAMP biosynthetic process	7	0.159344	0.0744465	PTHLH, GNAL, ADRB2, ADORA2B, HTR7, GALR2, NTRK2	395	101	13528	2.37363	1	0.824374	73.6488
GOTERM_BP_FAT	GO:0006916~anti-apoptosis	11	0.250398	0.079319	CRYAB, SPHK1, SERPINB2, HRK, TP63, NGFR, MYO18A, GSTP1, FAIM2, IL1A, ALOX12	395	206	13528	1.82878	1	0.840845	75.9407
GOTERM_BP_FAT	GO:0030814~regulation of cAMP metabolic process	7	0.159344	0.0801436	PTHLH, GNAL, ADRB2, ADORA2B, HTR7, GALR2, NTRK2	395	103	13528	2.32754	1	0.840838	76.3095
GOTERM_BP_FAT	GO:0051130~positive regulation of cellular component organization	10	0.227635	0.0828157	EREG, TIAM1, EPGN, DLGAP5, NOX1, RALA, NGFR, NEFL, WNT7A, IL1A	395	181	13528	1.89216	1	0.847654	77.4683
GOTERM_BP_FAT	GO:0043085~positive regulation of catalytic activity	22	0.500797	0.0831595	GNA15, C9, ADORA2B, EDN2, SPHK1, LPAR3, ARHGAP27, CXCR2, BDKRB1, PTHLH, GNAL, ADRB2, EREG, PSMC4, MDFIC, EPGN, LTB4R, P2RY2, HTR7, P2RY1, NTRK2, GALR2	395	520	13528	1.44896	1	0.845856	77.6134
GOTERM_BP_FAT	GO:0045787~positive regulation of cell cycle	5	0.113817	0.0840073	EREG, EPGN, DLGAP5, SPHK1, IL1A	395	57	13528	3.00422	1	0.845893	77.9676
GOTERM_BP_FAT	GO:0002227~innate immune response in mucosa	2	0.045527	0.0848604	NOD2, NOS2	395	3	13528	22.8321	1	0.84595	78.3187
GOTERM_BP_FAT	GO:0002385~mucosal immune response	2	0.045527	0.0848604	NOD2, NOS2	395	3	13528	22.8321	1	0.84595	78.3187
GOTERM_BP_FAT	GO:0006814~sodium ion transport	8	0.182108	0.0855722	SLC13A5, SLC24A3, SLC10A6, SCNN1G, SLC13A4, SCNN1B, SLC5A10, SCNN1D	395	130	13528	2.10758	1	0.845512	78.6076
GOTERM_BP_FAT	GO:0007156~homophilic cell adhesion	8	0.182108	0.0882737	DSG4, DSG3, CDHR1, DSG1, FAT2, DSC3, DSC1, CDH26	395	131	13528	2.09149	1	0.851908	79.6713
GOTERM_BP_FAT	GO:0006952~defense response	25	0.569087	0.0884729	KYNU, C9, ADORA2B, S100A7, TOLLIP, NOX1, FOXN1, CXCR2, BDKRB1, DEFB4A, S100A12, CCL24, WFDC12, ALOX15, NOD2, IL20RB, PGLYRP4, PENK, LTB4R, RNASE7, PGLYRP3, KRT1, NOS2, IL1A, FN1	395	615	13528	1.3922	1	0.849725	79.7477
GOTERM_BP_FAT	GO:0009266~response to temperature stimulus	6	0.136581	0.0944487	ADRB2, NOS1, CRYAB, HSPB8, NGFR, CRNN	395	83	13528	2.47577	1	0.86598	81.9187
GOTERM_BP_FAT	GO:0009595~detection of biotic stimulus	3	0.0682905	0.0953005	NOD2, PGLYRP4, PGLYRP3	395	18	13528	5.70802	1	0.865869	82.2096
GOTERM_BP_FAT	GO:0006940~regulation of smooth muscle contraction	4	0.0910539	0.0979737	ADRB2, ADORA2B, EDN2, SPHK1	395	38	13528	3.60506	1	0.871035	83.0944
GOTERM_BP_FAT	GO:0001818~negative regulation of cytokine production	4	0.0910539	0.0979737	NOD2, IL20RB, CIDEA, SCGB1A1	395	38	13528	3.60506	1	0.871035	83.0944
GOTERM_BP_FAT	GO:0032535~regulation of cellular component size	13	0.295925	0.09906	CRYAB, SPHK1, TP63, RDX, BDKRB1, NDRG4, CAPG, GNG4, WNT7A, NEFL, NEFM, SERTAD1, ALOX12	395	271	13528	1.6429	1	0.871552	83.442

## Sheet: Table s4
Table s4. KEGG Pathway annotation for differentially expressed genes from SAMseq and genes from Figure 4.
KEGG Pathway annotation for differentially expressed genes from SAMseq.
Category	Term	Count	%	PValue	Genes	List Total	Pop Hits	Pop Total	Fold Enrichment	Bonferroni	Benjamini	FDR
KEGG_PATHWAY	hsa00590:Arachidonic acid metabolism	9	0.204871	0.000119514	GGT6, ALOX15, ALOX15B, ALOX12B, CYP4F3, PLA2G3, PLA2G4E, ALOX12, PLA2G2F	140	56	5085	5.83737	0.0141224	0.0141224	0.136901
KEGG_PATHWAY	hsa05217:Basal cell carcinoma	6	0.136581	0.0165201	WNT10A, WNT7B, FZD10, WNT3A, WNT7A, GLI3	140	55	5085	3.96234	0.86225	0.628853	17.3813
KEGG_PATHWAY	hsa04340:Hedgehog signaling pathway	6	0.136581	0.0177522	WNT10A, WNT7B, WNT3A, BMP7, WNT7A, GLI3	140	56	5085	3.89158	0.88134	0.5086	18.5599
KEGG_PATHWAY	hsa04020:Calcium signaling pathway	11	0.250398	0.0215653	GNAL, ADRB2, GNA15, NOS1, ADORA2B, CALML3, HTR7, SPHK1, BDKRB1, NOS2, CALML5	140	176	5085	2.27009	0.925306	0.477217	22.1109
KEGG_PATHWAY	hsa04080:Neuroactive ligand-receptor interaction	14	0.318689	0.0219827	GABRE, ADORA2B, NPBWR1, LPAR3, BDKRB1, ADRB2, LTB4R, HTR7, P2RY2, GALR2, S1PR5, P2RY1, GABRP, MTNR1A	140	256	5085	1.98633	0.929003	0.41082	22.4909
KEGG_PATHWAY	hsa00591:Linoleic acid metabolism	4	0.0910539	0.0397724	ALOX15, PLA2G3, PLA2G4E, PLA2G2F	140	28	5085	5.18878	0.99201	0.552883	37.1979
KEGG_PATHWAY	hsa04916:Melanogenesis	7	0.159344	0.0528718	WNT10A, WNT7B, FZD10, CALML3, WNT3A, CALML5, WNT7A	140	99	5085	2.56818	0.998442	0.602855	46.3464
KEGG_PATHWAY	hsa00592:alpha-Linolenic acid metabolism	3	0.0682905	0.0853454	PLA2G3, PLA2G4E, PLA2G2F	140	18	5085	6.05357	0.999975	0.734723	64.0307
KEGG Pathway annotation for genes from branch B1 in Figure 4.
Category	Term	Count	%	PValue	Genes	List Total	Pop Hits	Pop Total	Fold Enrichment	Bonferroni	Benjamini	FDR
KEGG_PATHWAY	hsa04974:Protein digestion and absorption	24	0.0245657	3.31198e-12	COL4A4, COL4A2, COL4A1, SLC15A1, COL21A1, COL3A1, COL15A1, SLC7A9, SLC3A1, ATP1A2, COL5A3, SLC6A19, COL17A1, KCNK5, COL6A3, COL1A2, MEP1A, CPA3, COL12A1, COL1A1, SLC1A1, COL11A1, DPP4, COL10A1	314	88	6910	6.00174	8.01508e-10	8.01508e-10	4.28061e-09
KEGG_PATHWAY	hsa00982:Drug metabolism - cytochrome P450	19	0.0194479	6.432e-10	GSTA1, GSTA2, CYP3A5, MAOA, MAOB, ADH1C, ADH1B, ADH1A, UGT1A1, UGT1A7, UGT1A6, UGT1A10, UGT1A9, UGT1A8, UGT1A5, ALDH1A3, UGT1A4, FMO3, UGT2B15	314	68	6910	6.14884	1.55655e-07	7.78273e-08	8.31302e-07
KEGG_PATHWAY	hsa00980:Metabolism of xenobiotics by cytochrome P450	19	0.0194479	2.86249e-09	GSTA1, GSTA2, CYP3A5, CYP1B1, CYP2S1, ADH1C, ADH1B, ADH1A, UGT1A1, UGT1A7, UGT1A6, UGT1A10, UGT1A9, UGT1A8, UGT1A5, ALDH1A3, UGT1A4, AKR7A3, UGT2B15	314	74	6910	5.65028	6.92723e-07	2.30908e-07	3.69962e-06
KEGG_PATHWAY	hsa05204:Chemical carcinogenesis	18	0.0184243	6.97373e-08	GSTA1, GSTA2, CYP3A5, CYP1B1, NAT2, ADH1C, ADH1B, ADH1A, UGT1A1, UGT1A7, UGT1A6, UGT1A10, UGT1A9, UGT1A8, UGT1A5, ALDH1A3, UGT1A4, UGT2B15	314	80	6910	4.95143	1.68763e-05	4.2191e-06	9.01317e-05
KEGG_PATHWAY	hsa04512:ECM-receptor interaction	18	0.0184243	2.54483e-07	COL4A4, COL4A2, COL4A1, COL3A1, ITGA2, COL5A3, LAMB4, ITGA9, LAMB3, CD44, ITGB8, COL6A3, COL1A2, LAMC2, COL1A1, COL11A1, SPP1, THBS4	314	87	6910	4.55304	6.1583e-05	1.23169e-05	0.000328905
KEGG_PATHWAY	hsa04514:Cell adhesion molecules (CAMs)	22	0.0225186	1.35397e-06	PTPRC, CLDN18, CD8A, NRXN3, CLDN3, VTCN1, HLA-A, CTLA4, LRRC4C, CLDN11, HLA-DMB, CDH3, CLDN23, ITGA9, CD86, ITGB8, CD34, ICOS, PECAM1, ESAM, HLA-DOA, SELE	314	142	6910	3.40944	0.000327608	5.46087e-05	0.00174992
KEGG_PATHWAY	hsa00830:Retinol metabolism	14	0.01433	5.13894e-06	UGT1A7, UGT1A10, CYP3A5, UGT1A6, UGT1A9, UGT1A8, CYP2S1, UGT1A5, UGT1A4, ADH1C, ADH1B, ADH1A, UGT2B15, UGT1A1	314	65	6910	4.73983	0.00124285	0.000177645	0.00664161
KEGG_PATHWAY	hsa04510:Focal adhesion	26	0.0266129	5.54884e-06	PPP1R12B, COL3A1, MYL9, LAMB4, LAMB3, ITGB8, SOS1, COL6A3, COL11A1, SPP1, THBS4, COL4A4, COL4A2, COL4A1, VAV3, IGF1, ITGA2, COL5A3, KDR, ITGA9, JUN, COL1A2, PDGFRB, LAMC2, COL1A1, MYLK	314	206	6910	2.7775	0.00134192	0.000167839	0.00717134
KEGG_PATHWAY	hsa00140:Steroid hormone biosynthesis	13	0.0133064	8.23696e-06	UGT1A7, UGT1A10, CYP3A5, UGT1A6, UGT1A9, CYP1B1, UGT1A8, UGT1A5, UGT1A4, HSD11B2, SULT1E1, UGT2B15, UGT1A1	314	58	6910	4.93246	0.00199137	0.000221459	0.0106453
KEGG_PATHWAY	hsa04151:PI3K-Akt signaling pathway	35	0.0358251	1.26976e-05	FGFR2, COL3A1, TLR2, FGF13, LAMB4, LAMB3, ITGB8, SOS1, COL6A3, PIK3AP1, COL11A1, PPP2R2C, SPP1, CSF1R, SYK, THBS4, COL4A4, IL6, COL4A2, SGK2, COL4A1, IGF1, ITGA2, CDK6, COL5A3, EPHA2, KDR, PCK1, ITGA9, COL1A2, JAK1, PDGFRB, LAMC2, COL1A1, IL2	314	345	6910	2.23253	0.00306813	0.000307237	0.0164098
KEGG_PATHWAY	hsa00053:Ascorbate and aldarate metabolism	9	0.00921216	1.69066e-05	UGT1A7, UGT1A10, UGT1A6, UGT1A9, UGT1A8, UGT1A5, UGT1A4, UGT2B15, UGT1A1	314	27	6910	7.33546	0.00408306	0.000371878	0.0218486
KEGG_PATHWAY	hsa00040:Pentose and glucuronate interconversions	10	0.0102357	2.27947e-05	UGT1A7, UGT1A10, UGT1A6, UGT1A9, UGT1A8, UGT1A5, AKR1B10, UGT1A4, UGT2B15, UGT1A1	314	36	6910	6.11288	0.0055012	0.000459593	0.029457
KEGG_PATHWAY	hsa00983:Drug metabolism - other enzymes	11	0.0112593	2.99554e-05	XDH, UGT1A7, UGT1A10, UGT1A6, UGT1A9, UGT1A8, UGT1A5, UGT1A4, NAT2, UGT2B15, UGT1A1	314	46	6910	5.26239	0.00722311	0.000557485	0.0387089
KEGG_PATHWAY	hsa05146:Amoebiasis	16	0.0163772	7.60463e-05	COL4A4, COL4A2, IL6, COL4A1, COL3A1, TLR2, COL5A3, LAMB4, LAMB3, IFNG, SERPINB2, COL1A2, LAMC2, SERPINB3, COL1A1, COL11A1	314	106	6910	3.32172	0.0182356	0.0013137	0.0982413
KEGG_PATHWAY	hsa00860:Porphyrin and chlorophyll metabolism	9	0.00921216	0.000496157	UGT1A7, UGT1A10, UGT1A6, UGT1A9, UGT1A8, UGT1A5, UGT1A4, UGT2B15, UGT1A1	314	42	6910	4.71565	0.113168	0.00797468	0.639363
KEGG_PATHWAY	hsa05323:Rheumatoid arthritis	13	0.0133064	0.000559611	IL6, CXCL5, CTLA4, TLR2, IL15, HLA-DMB, MMP3, MMP1, CD86, JUN, IFNG, HLA-DOA, LTB	314	88	6910	3.25094	0.126689	0.00843075	0.720859
KEGG_PATHWAY	hsa00350:Tyrosine metabolism	8	0.00818858	0.000821736	DDC, MAOA, ALDH1A3, MAOB, ADH1C, ADH1B, HGD, ADH1A	314	35	6910	5.03003	0.180402	0.0116343	1.05686
KEGG_PATHWAY	hsa04668:TNF signaling pathway	14	0.01433	0.000933782	CXCL1, IL18R1, IL6, CXCL3, CXCL2, EDN1, IL15, CX3CL1, MMP3, MMP14, RPS6KA5, TNFRSF1B, JUN, SELE	314	106	6910	2.9065	0.202346	0.0124815	1.20017
KEGG_PATHWAY	hsa04978:Mineral absorption	9	0.00921216	0.000936863	SLC11A2, SLC26A3, TF, TRPM6, TRPM7, ATP1A2, STEAP2, SLC6A19, MT1G	314	46	6910	4.30559	0.202941	0.0118673	1.20411
KEGG_PATHWAY	hsa04672:Intestinal immune network for IgA production	9	0.00921216	0.00108546	IL6, CD86, ICOS, TNFRSF17, IL15, PIGR, HLA-DMB, HLA-DOA, IL2	314	47	6910	4.21399	0.231123	0.0130552	1.39385
KEGG_PATHWAY	hsa04060:Cytokine-cytokine receptor interaction	22	0.0225186	0.00163825	IL18R1, IL6, IL21R, TNFRSF17, PF4, CX3CL1, IL15, KDR, CCL11, TNFRSF1B, CCL13, CXCL14, CCR5, IL20RA, IL10RA, CXCL16, IFNG, PDGFRB, BMPR1B, LTB, IL2, CSF1R	314	230	6910	2.10496	0.327519	0.018717	2.09679
KEGG_PATHWAY	hsa05332:Graft-versus-host disease	7	0.00716501	0.00323352	IL6, CD86, IFNG, HLA-A, HLA-DMB, HLA-DOA, IL2	314	33	6910	4.66802	0.543323	0.0349992	4.09952
KEGG_PATHWAY	hsa04062:Chemokine signaling pathway	18	0.0184243	0.00440306	CXCL1, VAV3, CXCL5, HCK, CXCL3, CXCL2, PF4, CX3CL1, CCL15, CCL18, CCL11, CCL13, CCL23, CXCL14, CCR5, SOS1, CXCL16, GRK4	314	186	6910	2.12965	0.656268	0.0453688	5.5437
KEGG_PATHWAY	hsa05321:Inflammatory bowel disease (IBD)	9	0.00921216	0.0078521	IL18R1, IL6, JUN, IL21R, IFNG, TLR2, HLA-DMB, HLA-DOA, IL2	314	64	6910	3.09465	0.85158	0.0764108	9.68664
KEGG_PATHWAY	hsa02010:ABC transporters	7	0.00716501	0.0135929	ABCA8, ABCA10, ABCC3, CFTR, ABCA13, ABCC5, ABCA12	314	44	6910	3.50101	0.963558	0.124081	16.2125
KEGG_PATHWAY	hsa04971:Gastric acid secretion	9	0.00921216	0.0168133	KCNJ16, KCNJ15, KCNE2, CFTR, ATP1A2, CA2, KCNJ2, MYLK, KCNK10	314	73	6910	2.71311	0.983484	0.145999	19.6799
KEGG_PATHWAY	hsa04972:Pancreatic secretion	10	0.0102357	0.0243923	SLC26A3, CLCA2, PNLIPRP2, PLA2G10, BST1, CPA3, CFTR, ATP1A2, CA2, RAB27B	314	93	6910	2.36628	0.997461	0.198554	27.3245
KEGG_PATHWAY	hsa05330:Allograft rejection	6	0.00614144	0.0244858	CD86, IFNG, HLA-A, HLA-DMB, HLA-DOA, IL2	314	37	6910	3.5686	0.99752	0.192862	27.4145
KEGG_PATHWAY	hsa04975:Fat digestion and absorption	6	0.00614144	0.0300678	APOA4, PNLIPRP2, PLA2G10, FABP1, FABP2, LIPF	314	39	6910	3.3856	0.999381	0.224898	32.6032
KEGG_PATHWAY	hsa04610:Complement and coagulation cascades	8	0.00818858	0.0357091	PLAT, C3AR1, THBD, F5, F13A1, CFH, SERPINA1, C1S	314	69	6910	2.55146	0.999849	0.254218	37.4974
KEGG_PATHWAY	hsa00360:Phenylalanine metabolism	4	0.00409429	0.0390549	DDC, MAOA, ALDH1A3, MAOB	314	17	6910	5.17797	0.999935	0.267281	40.2431
KEGG_PATHWAY	hsa04940:Type I diabetes mellitus	6	0.00614144	0.039837	CD86, IFNG, HLA-A, HLA-DMB, HLA-DOA, IL2	314	42	6910	3.14377	0.999947	0.264667	40.8686
KEGG_PATHWAY	hsa05145:Toxoplasmosis	11	0.0112593	0.040804	LAMB4, LAMB3, HSPA2, CCR5, IL10RA, IFNG, TLR2, JAK1, LAMC2, HLA-DMB, HLA-DOA	314	118	6910	2.05144	0.999958	0.263249	41.6337
KEGG_PATHWAY	hsa04660:T cell receptor signaling pathway	10	0.0102357	0.0431583	PTPRC, VAV3, CD8A, ICOS, JUN, SOS1, IFNG, CTLA4, NFATC3, IL2	314	103	6910	2.13654	0.999977	0.269489	43.4583
KEGG_PATHWAY	hsa05200:Pathways in cancer	26	0.0266129	0.0515569	FGFR2, FGF13, MMP1, WNT2, EDNRB, LAMB4, AGTR1, LAMB3, SOS1, TGFA, CSF1R, COL4A4, COL4A2, PTGER2, IL6, COL4A1, FZD1, IGF1, ITGA2, CDK6, FZD4, FZD7, JUN, PDGFRB, JAK1, LAMC2	314	393	6910	1.45589	0.999997	0.306495	49.5475
KEGG_PATHWAY	hsa05144:Malaria	6	0.00614144	0.069374	IL6, PECAM1, IFNG, TLR2, SELE, THBS4	314	49	6910	2.69466	1	0.383263	60.5147
KEGG_PATHWAY	hsa00340:Histidine metabolism	4	0.00409429	0.0835002	DDC, MAOA, ALDH1A3, MAOB	314	23	6910	3.82719	1	0.43464	67.5973
KEGG_PATHWAY	hsa05320:Autoimmune thyroid disease	6	0.00614144	0.0849242	CD86, HLA-A, CTLA4, HLA-DMB, HLA-DOA, IL2	314	52	6910	2.5392	1	0.431746	68.242
KEGG_PATHWAY	hsa05222:Small cell lung cancer	8	0.00818858	0.0895533	COL4A4, LAMB4, COL4A2, LAMB3, COL4A1, ITGA2, CDK6, LAMC2	314	85	6910	2.07119	1	0.441312	70.2569
KEGG_PATHWAY	hsa04662:B cell receptor signaling pathway	7	0.00716501	0.0912827	VAV3, DAPP1, JUN, SOS1, PIK3AP1, NFATC3, SYK	314	69	6910	2.23253	1	0.439605	70.9789
KEGG_PATHWAY	hsa04310:Wnt signaling pathway	11	0.0112593	0.0951818	WNT2, PSEN1, PRICKLE1, JUN, SFRP4, FZD1, MMP7, DAAM1, NFATC3, FZD4, FZD7	314	138	6910	1.75413	1	0.445877	72.5477
KEGG_PATHWAY	hsa05134:Legionellosis	6	0.00614144	0.0962258	CXCL1, IL6, HSPA2, CXCL3, CXCL2, TLR2	314	54	6910	2.44515	1	0.441759	72.9543
KEGG Pathway annotation for genes from branch B2 in Figure 4.
Category	Term	Count	%	PValue	Genes	List Total	Pop Hits	Pop Total	Fold Enrichment	Bonferroni	Benjamini	FDR
KEGG_PATHWAY	hsa05162:Measles	9	0.0243007	0.000600378	IL4, IFNA6, CD3E, TACR1, NFKBIB, CD209, IL1B, IFNA13, OAS2	100	133	6910	4.67594	0.102463	0.102463	0.737007
KEGG_PATHWAY	hsa00983:Drug metabolism - other enzymes	5	0.0135004	0.00408045	NAT2, UGT2B11, DPYS, UGT2B10, UGT2B7	100	46	6910	7.51087	0.520966	0.307877	4.91165
KEGG_PATHWAY	hsa00830:Retinol metabolism	5	0.0135004	0.0137754	CYP4A11, UGT2B11, ADH7, UGT2B10, UGT2B7	100	65	6910	5.31538	0.917653	0.56494	15.7059
KEGG_PATHWAY	hsa04740:Olfactory transduction	12	0.0324009	0.0268399	OR2AG2, CALML3, OR5K3, OR5V1, OR8J3, OR52E8, OR6C76, OR8D1, OR2W3, OR6Q1, OR10K1, OR9Q1	100	399	6910	2.0782	0.992533	0.706036	28.4746
KEGG_PATHWAY	hsa05204:Chemical carcinogenesis	5	0.0135004	0.0273792	NAT2, UGT2B11, ADH7, UGT2B10, UGT2B7	100	80	6910	4.31875	0.993242	0.631899	28.9613
KEGG_PATHWAY	hsa05168:Herpes simplex infection	7	0.0189005	0.047009	IFNA6, NFKBIB, IL1B, CDC34, IFNA13, OAS2, MAPK10	100	183	6910	2.64317	0.999828	0.764135	44.738
KEGG_PATHWAY	hsa00053:Ascorbate and aldarate metabolism	3	0.00810023	0.0565596	UGT2B11, UGT2B10, UGT2B7	100	27	6910	7.67778	0.999972	0.776231	51.1858
KEGG_PATHWAY	hsa04623:Cytosolic DNA-sensing pathway	4	0.0108003	0.0635022	IFNA6, NFKBIB, IL1B, IFNA13	100	64	6910	4.31875	0.999993	0.771492	55.4308
KEGG_PATHWAY	hsa00982:Drug metabolism - cytochrome P450	4	0.0108003	0.0733743	UGT2B11, ADH7, UGT2B10, UGT2B7	100	68	6910	4.06471	0.999999	0.782185	60.8848
KEGG_PATHWAY	hsa04622:RIG-I-like receptor signaling pathway	4	0.0108003	0.0785527	IFNA6, NFKBIB, IFNA13, MAPK10	100	70	6910	3.94857	1	0.770666	63.4939
KEGG_PATHWAY	hsa00980:Metabolism of xenobiotics by cytochrome P450	4	0.0108003	0.0893739	UGT2B11, ADH7, UGT2B10, UGT2B7	100	74	6910	3.73514	1	0.783899	68.4374
KEGG_PATHWAY	hsa00040:Pentose and glucuronate interconversions	3	0.00810023	0.0935338	UGT2B11, UGT2B10, UGT2B7	100	36	6910	5.75833	1	0.770769	70.1682

## Sheet: Table s5
Table s5. Overlapped genes between subtype I specific genes and chemo-resistant genes.
AK127120
AL832737
ATP6V0A4	lapatinib-sensitive
BC007817
BC051708
BC062328
BMP7
CCDC162P
CLCA4
CYP24A1
DMRTA2
FAM84A
FGFBP1
GPA33
GPR115
KIAA1609
KLK11
KLK12
KLK13
KLK8
KLK9
KLRG2
KRT15
KRT23
LGALS7B
LOC100505839
LYPD3
NAA20
NDRG4
OTUB2
PADI1
PADI3
PP14571
PPP2R2C
RGS20
SCEL
SERTAD1
SLC13A5
SYTL5
TMEM63C
TMPRSS11B
TMPRSS11E
TMPRSS13
TNFSF9
UPK1A

## Sheet: Table s6
Table s6. The mean number of mutations per case in different EAC subtypes by TCGA exome-seq data
	Total cases	Subtype I	Subtype II	Cases with negative sil value
number of cases	88	29	41	18
mean number of mutations per case	280.795	215.586	338.073	255.389
